# Supplementary material for: Population genomic analyses of the chocolate tree, Theobroma cacao L., provide insights into its domestication process
Source: Commun Biol. 2018 Oct 16;1:167. doi: 10.1038/s42003-018-0168-6 (PMC6191438; doi:10.1038/s42003-018-0168-6)
Supplement: Supplementary file 3 — Supplementary Data 1 [file 42003_2018_168_MOESM3_ESM.xlsx]

## Sheet: Sheet1
Supplementary Data 1 | Genes within regions of the genome identified under directional selection in Criollo, when compared to Curaray.
Only genes found within windows that show significant signatures of selection at p < 0.005 were considered.
gene ID	Predicted protein product
Thecc1EG003330t1	Uncharacterized protein
Thecc1EG003331t1	Uncharacterized protein
Thecc1EG003333t1	Cysteine-rich RLK (RECEPTOR-like protein kinase) 8
Thecc1EG004046t1	Myb domain protein 13, putative
Thecc1EG020889t1	Myb domain protein 13, putative
Thecc1EG032927t2	Myb domain protein 58
Thecc1EG008253t1	Unknown
Thecc1EG001779t1	S-domain-2 5, putative
Thecc1EG014432t1	S-domain-2 5, putative
Thecc1EG014433t1	Signal peptide peptidase
Thecc1EG014433t2	Signal peptide peptidase
Thecc1EG014433t3	Signal peptide peptidase
Thecc1EG014912t1	Leucine-rich repeat receptor-like protein kinase family protein
Thecc1EG014913t1	Uncharacterized protein
Thecc1EG014914t1	Uncharacterized protein
Thecc1EG004030t2	Structural maintenance of chromosome 1 protein, putative (Genomic stability)
Thecc1EG014915t1	Structural maintenance of chromosomes (SMC) family protein
Thecc1EG014915t2	Structural maintenance of chromosomes 2
Thecc1EG041166t1	Structural maintenance of chromosomes (SMC) family protein
Thecc1EG004030t2	Structural maintenance of chromosome 1 protein, putative
Thecc1EG014915t1	Structural maintenance of chromosomes (SMC) family protein
Thecc1EG014915t2	Structural maintenance of chromosomes 2
Thecc1EG041166t1	Structural maintenance of chromosomes (SMC) family protein
Thecc1EG041166t2	Structural maintenance of chromosomes (SMC) family protein
Thecc1EG005256t1	WRKY DNA-binding protein 56
Thecc1EG008635t1	WRKY DNA-binding protein 75
Thecc1EG014673t1	WRKY-type DNA binding protein 1
Thecc1EG017248t1	WRKY DNA-binding protein 75
Thecc1EG019896t1	Uncharacterized protein
Thecc1EG019897t1	Ankyrin repeat family protein, putative
Thecc1EG019898t1	Uncharacterized protein
Thecc1EG019899t1	Uncharacterized protein
Thecc1EG019900t1	Uncharacterized protein
Thecc1EG019901t1	Transport, ribosome-binding, bacterial, putative
Thecc1EG019901t2	Transport, ribosome-binding, bacterial, putative
Thecc1EG019901t3	Transport, ribosome-binding, bacterial-like protein
Thecc1EG019902t1	Signal recognition particle 14 kDa protein
Thecc1EG024364t1	Uncharacterized protein
Thecc1EG024365t1	Uncharacterized protein
Thecc1EG024366t1	Uncharacterized protein
Thecc1EG024367t1	Uncharacterized protein
Thecc1EG030634t1	Uncharacterized protein
Thecc1EG030634t2	Uncharacterized protein
Thecc1EG030634t3	ARK-binding region
Thecc1EG030635t1	Nicotinate/nicotinamide mononucleotide adenyltransferase
Thecc1EG030635t2	Nicotinate/nicotinamide mononucleotide adenyltransferase
Thecc1EG030446t1	Nuclear transcription factor Y subunit B-6
Thecc1EG030636t1	Ccaat-binding transcription factor subunit A, putative
Thecc1EG030637t1	NAD-dependent deacetylase sirtuin-6 (Genomic stability)
Thecc1EG031781t1	Receptor like protein 53, putative
Thecc1EG031783t1	Receptor like protein 53, putative
Thecc1EG031801t1	Uncharacterized protein
Thecc1EG032107t1	Non-LTR retroelement reverse transcriptase, putative
Thecc1EG032108t1	Uncharacterized protein
Thecc1EG030240t1	Uncharacterized protein
Thecc1EG033489t1	Uncharacterized protein
Thecc1EG033490t1	Unknown
Thecc1EG035658t1	Uncharacterized protein
Thecc1EG035660t1	Uncharacterized protein
Thecc1EG036604t1	Secretory laccase, putative
Thecc1EG036604t2	Laccase/Diphenol oxidase family protein, putative
Thecc1EG036604t3	Laccase/Diphenol oxidase family protein, putative
Thecc1EG036608t1	Laccase 14, putative
Thecc1EG036608t1	Laccase 14, putative
Thecc1EG040227t1	Transferases, transferring hexosyl groups
Thecc1EG040227t2	Transferases, transferring hexosyl groups, putative
Thecc1EG040227t3	GPI mannosyltransferase 2
Thecc1EG040657t1	Uncharacterized protein
Thecc1EG040658t1	Xanthine dehydrogenase 1
Thecc1EG040657t1	Uncharacterized protein
Thecc1EG040660t1	Cysteine-rich RLK (RECEPTOR-like protein kinase) 8, putative
Thecc1EG040661t1	Uncharacterized protein
Thecc1EG040662t1	Tetratricopeptide repeat-like superfamily protein
Thecc1EG041218t1	Uncharacterized protein
Thecc1EG004502t1	BRI1 suppressor 1 (BSU1)-like 1
Thecc1EG041219t1	BRI1 suppressor 1 (BSU1)-like 2
Thecc1EG004502t1	BRI1 suppressor 1 (BSU1)-like 1
