# Supplementary material for: Population genomic analyses of the chocolate tree, Theobroma cacao L., provide insights into its domestication process
Source: Commun Biol. 2018 Oct 16;1:167. doi: 10.1038/s42003-018-0168-6 (PMC6191438; doi:10.1038/s42003-018-0168-6)
Supplement: Supplementary file 4 — Supplementary Data 2 [file 42003_2018_168_MOESM4_ESM.xlsx]

## Sheet: Sheet1
Supplementary Data 2 | Putative Genes within regions of the genome identified as Fst outliers between Criollo and Curaray populations.
Gene_ID	Protein_Product
Thecc1EG000145t1	Peroxidase 64 (77%P)
Thecc1EG000146t1	Methyltransferase family protein (70%P)
Thecc1EG000146t2	Methyltransferase family protein (70%P)
Thecc1EG000146t3	Methyltransferase family protein (70%P)
Thecc1EG000146t4	Methyltransferase family protein (70%P)
Thecc1EG000146t5	Methyltransferase family protein (70%P)
Thecc1EG000146t6	Methyltransferase family protein (70%P)
Thecc1EG000146t7	Methyltransferase family protein (70%P)
Thecc1EG000147t1	Uncharacterized protein (70%P)
Thecc1EG000148t1	Plasma membrane intrinsic protein 3 (84%T)
Thecc1EG000148t2	Plasma membrane intrinsic protein 3 (82%T)
Thecc1EG000191t1	Major facilitator superfamily protein (65%T)
Thecc1EG000192t1	S-adenosyl-L-methionine-dependent methyltransferases superfamily protein (65%T)
Thecc1EG000207t1	Flavanone 3-hydroxylase (61%T)
Thecc1EG000208t1	Thioredoxin reductase NTRB (67%U)
Thecc1EG000209t1	Flavanone 3-hydroxylase (85%T)
Thecc1EG000210t1	Uncharacterized protein (68%P)
Thecc1EG000211t1	Uncharacterized protein
Thecc1EG000212t1	Chalcone-flavanone isomerase family protein, putative (57%P)
Thecc1EG000212t2	Chalcone-flavanone isomerase family protein, putative (57%P)
Thecc1EG000213t1	Phosphatidylinositol 3- and 4-kinase family protein with FAT domain (82%T)
Thecc1EG000213t2	Phosphatidylinositol 3- and 4-kinase family protein with FAT domain (84%P)
Thecc1EG000213t3	Phosphatidylinositol 3- and 4-kinase family protein with FAT domain (82%T)
Thecc1EG000213t4	Phosphatidylinositol 3- and 4-kinase family protein with FAT domain (84%P)
Thecc1EG000221t1	EG (66%U)
Thecc1EG046673t1	SAUR family protein (71%U)
Thecc1EG046674t1	Uncharacterized protein (44%P)
Thecc1EG046674t2	Uncharacterized protein (44%P)
Thecc1EG000227t1	Peptide methionine sulfoxide reductase family protein (72%T)
Thecc1EG000229t1	Zinc finger C-x8-C-x5-C-x3-H type family protein, putative (41%P)
Thecc1EG000228t1	Peptidylprolyl cis/trans isomerase (76%P)
Thecc1EG000241t1	ATP binding microtubule motor family protein, putative (54%P)
Thecc1EG000254t1	Transmembrane and coiled-coil domain-containing protein 4 (70%P)
Thecc1EG000254t2	Transmembrane and coiled-coil domain-containing protein 4 (70%P)
Thecc1EG000253t1	Nuclear receptor binding set domain containing protein 1, nsd, putative (47%U)
Thecc1EG000253t2	Nuclear receptor binding set domain containing protein 1, nsd, putative (47%U)
Thecc1EG000291t1	Alpha/beta-Hydrolases superfamily protein (69%T)
Thecc1EG000291t2	Alpha/beta-Hydrolases superfamily protein (69%T)
Thecc1EG000292t1	Disease resistance protein RPH8A, putative (60%U)
Thecc1EG000293t1	Folate transporter 1 (80%T)
Thecc1EG000293t2	Folate transporter 1 (79%T)
Thecc1EG000293t3	Folate transporter 1 (79%T)
Thecc1EG000299t1	Pentatricopeptide repeat (PPR) superfamily protein (60%T)
Thecc1EG000300t1	Uncharacterized protein
Thecc1EG000298t1	UDP-Glycosyltransferase superfamily protein (75%P)
Thecc1EG000338t1	Phosphatidic acid phosphatase family protein, putative (55%P)
Thecc1EG000344t1	Dihydroflavonol-4-reductase, putative (46%U)
Thecc1EG000345t1	Chaperone DnaJ-domain superfamily protein, putative (50%P)
Thecc1EG000345t2	Chaperone DnaJ-domain superfamily protein, putative (50%P)
Thecc1EG000345t3	Chaperone DnaJ-domain superfamily protein, putative (50%P)
Thecc1EG000604t1	Uncharacterized protein (58%P)
Thecc1EG000604t2	TUDOR-SN protein 1 (73%T)
Thecc1EG000604t3	Uncharacterized protein (58%P)
Thecc1EG000621t1	Zeaxanthin epoxidase (ZEP) (ABA1) (68%T)
Thecc1EG000621t2	Zeaxanthin epoxidase (ZEP) (ABA1) (69%T)
Thecc1EG000621t3	Zeaxanthin epoxidase (ZEP) (ABA1) (69%T)
Thecc1EG000672t1	P-loop containing nucleoside triphosphate hydrolases superfamily protein (68%T)
Thecc1EG000672t2	P-loop containing nucleoside triphosphate hydrolases superfamily protein (68%T)
Thecc1EG000672t3	P-loop containing nucleoside triphosphate hydrolases superfamily protein (68%T)
Thecc1EG000672t4	Mediator complex, subunit Med10 (73%T)
Thecc1EG000989t1	O-fucosyltransferase family protein (79%P)
Thecc1EG000989t2	O-fucosyltransferase family protein (79%P)
Thecc1EG001099t1	Unknown
Thecc1EG001100t1	C2H2 and C2HC zinc fingers superfamily protein, putative (55%P)
Thecc1EG001135t1	VQ motif-containing protein (61%P)
Thecc1EG001125t2	Peroxisomal membrane ABC transporter family, PMP family (84%U)
Thecc1EG001227t1	KPC1 (70%T)
Thecc1EG001277t1	Uncharacterized protein (70%P)
Thecc1EG001277t2	Uncharacterized protein (70%P)
Thecc1EG001277t3	Uncharacterized protein (70%P)
Thecc1EG001277t1	Uncharacterized protein (70%P)
Thecc1EG001277t2	Uncharacterized protein (70%P)
Thecc1EG001277t3	Uncharacterized protein (70%P)
Thecc1EG001343t1	Auxin-induced protein 5NG4, putative (50%U)
Thecc1EG001343t2	Nodulin MtN21 /EamA-like transporter family protein, putative (51%P)
Thecc1EG001477t1	Transducin/WD40 repeat-like superfamily protein (60%T)
Thecc1EG001934t1	ATP-dependent RNA helicase, putative (67%U)
Thecc1EG001934t2	ATP-dependent RNA helicase, putative (68%U)
Thecc1EG001934t3	ATP-dependent RNA helicase, putative (68%U)
Thecc1EG001972t1	GDSL Lipase/Acylhydrolase superfamily protein (80%P)
Thecc1EG001977t1	Phytoene desaturation 1, putative (49%T)
Thecc1EG001978t1	GDSL Lipase/Acylhydrolase superfamily protein (80%P)
Thecc1EG002102t1	Uncharacterized protein (57%P)
Thecc1EG002115t1	Dentin sialophosphoprotein-related (12%T)
Thecc1EG002115t2	Dentin sialophosphoprotein-related (11%T)
Thecc1EG002114t1	Cell differentiation, Rcd1-like protein, putative (39%T)
Thecc1EG002168t1	O-Glycosyl hydrolases family 17 protein (77%P)
Thecc1EG002168t2	O-Glycosyl hydrolases family 17 protein (77%P)
Thecc1EG002169t1	Unknown
Thecc1EG002411t1	Unknown
Thecc1EG002465t1	Uncharacterized protein (63%P)
Thecc1EG002466t1	Uncharacterized protein (63%P)
Thecc1EG002466t2	Uncharacterized protein (63%P)
Thecc1EG002466t3	Uncharacterized protein (63%P)
Thecc1EG002573t1	P-loop containing nucleoside triphosphate hydrolases superfamily protein (80%T)
Thecc1EG002573t2	P-loop containing nucleoside triphosphate hydrolases superfamily protein (80%T)
Thecc1EG002575t1	Uncharacterized protein (55%P)
Thecc1EG003954t1	Uncharacterized protein (51%P)
Thecc1EG003955t1	Phospholipid sterol acyl transferase 1 (81%P)
Thecc1EG003955t2	Phospholipid sterol acyl transferase 1 (81%T)
Thecc1EG003955t3	Phospholipid sterol acyl transferase 1 (80%T)
Thecc1EG003955t4	Phospholipid sterol acyl transferase 1 (79%T)
Thecc1EG003955t5	Phospholipid sterol acyl transferase 1 (78%T)
Thecc1EG004263t1	Beige/BEACH domain,WD domain, G-beta repeat protein (77%T)
Thecc1EG004350t1	F-box family protein (63%U)
Thecc1EG004486t1	Receptor-like kinase in in flowers 3 (66%P)
Thecc1EG004487t1	Kinase family protein (65%T)
Thecc1EG004488t1	Autophagy 18 G (63%P)
Thecc1EG004506t1	Sister-chromatid cohesion protein 3 (70%P)
Thecc1EG004507t1	NPL4-like protein 1 (78%T)
Thecc1EG004746t1	Galacturonosyltransferase-like 7 (82%T)
Thecc1EG004746t2	Galacturonosyltransferase-like 7 (82%T)
Thecc1EG004621t1	RNA-directed DNA polymerase (Reverse transcriptase), Ribonuclease H, putative (54%U)
Thecc1EG004722t1	Gag-pro, putative (48%U)
Thecc1EG004758t1	Pyridoxal phosphate-dependent transferases superfamily protein (70%P)
Thecc1EG004759t1	Endo-1,4-beta-glucanase, putative (42%U)
Thecc1EG004621t1	RNA-directed DNA polymerase (Reverse transcriptase), Ribonuclease H, putative (54%U)
Thecc1EG004722t1	Gag-pro, putative (48%U)
Thecc1EG004761t1	Uncharacterized protein (66%P)
Thecc1EG004761t2	Uncharacterized protein (66%P)
Thecc1EG004762t1	Uncharacterized protein (60%P)
Thecc1EG004621t1	RNA-directed DNA polymerase (Reverse transcriptase), Ribonuclease H, putative (54%U)
Thecc1EG004722t1	Gag-pro, putative (48%U)
Thecc1EG004781t1	Unknown
Thecc1EG004782t1	Late embryogenesis abundant protein (LEA) family protein (85%T)
Thecc1EG004783t1	Transcription coactivators, putative (45%P)
Thecc1EG004780t1	Alpha/beta-Hydrolases superfamily protein (60%P)
Thecc1EG004621t1	RNA-directed DNA polymerase (Reverse transcriptase), Ribonuclease H, putative (54%U)
Thecc1EG004722t1	Gag-pro, putative (48%U)
Thecc1EG004826t2	P-loop containing nucleoside triphosphate hydrolases superfamily protein (78%P)
Thecc1EG004827t1	Uncharacterized protein (67%P)
Thecc1EG004828t1	Tetratricopeptide repeat (TPR)-like superfamily protein, putative (53%T)
Thecc1EG004829t1	Cyclophilin-like peptidyl-prolyl cis-trans isomerase family protein (60%T)
Thecc1EG004829t2	Cyclophilin-like peptidyl-prolyl cis-trans isomerase family protein (60%T)
Thecc1EG004829t3	Cyclophilin-like peptidyl-prolyl cis-trans isomerase family protein (65%P)
Thecc1EG004826t1	P-loop containing nucleoside triphosphate hydrolases superfamily protein (78%P)
Thecc1EG004826t3	P-loop containing nucleoside triphosphate hydrolases superfamily protein (82%T)
Thecc1EG004834t1	Carbohydrate-binding-like fold (69%T)
Thecc1EG004835t1	S uncoupled 1 (66%T)
Thecc1EG004834t1	Carbohydrate-binding-like fold (69%T)
Thecc1EG004870t1	NFU domain protein 1 (69%P)
Thecc1EG004869t1	Domain of Uncharacterized protein function 724 6, putative (48%P)
Thecc1EG004869t2	Domain of Uncharacterized protein function 724 6, putative (48%P)
Thecc1EG004869t3	Domain of Uncharacterized protein function 724 6, putative (48%P)
Thecc1EG046693t1	Uncharacterized protein (72%P)
Thecc1EG046694t1	GDSL-like Lipase/Acylhydrolase superfamily protein, putative (48%T)
Thecc1EG004890t1	GDSL-like Lipase/Acylhydrolase superfamily protein (73%P)
Thecc1EG004904t1	Ribosomal protein S27a / Ubiquitin family protein (68%T)
Thecc1EG004905t1	Class III peroxidase 70 (66%P)
Thecc1EG004906t1	Methyltransferases (63%T)
Thecc1EG004906t2	Methyltransferases (61%T)
Thecc1EG004906t3	Methyltransferases (67%T)
Thecc1EG004912t1	Chlorophyll a-b binding protein, chloroplastic, putative (46%U)
Thecc1EG004911t1	Transducin family protein / WD-40 repeat family protein, putative (51%T)
Thecc1EG004913t1	S-adenosylmethionine synthetase 2 (91%T)
Thecc1EG004913t2	S-adenosylmethionine synthetase 2 (91%T)
Thecc1EG004914t1	O-Glycosyl hydrolases family 17 protein (60%P)
Thecc1EG004917t1	Pleiotropic drug resistance 9, putative (56%T)
Thecc1EG004922t1	Squamosa promoter-binding protein, putative (59%U)
Thecc1EG004922t2	Squamosa promoter-binding protein, putative (58%U)
Thecc1EG004933t1	F20D23.27 protein, putative (55%U)
Thecc1EG004932t1	MuDR family transposase, putative (58%P)
Thecc1EG004932t2	MuDR family transposase, putative (58%P)
Thecc1EG004932t3	MuDR family transposase, putative (58%P)
Thecc1EG004945t1	Class II aaRS and biotin synthetases superfamily protein (86%T)
Thecc1EG004945t2	Class II aaRS and biotin synthetases superfamily protein (85%T)
Thecc1EG004945t3	Class II aaRS and biotin synthetases superfamily protein (85%T)
Thecc1EG004945t4	Class II aaRS and biotin synthetases superfamily protein (84%P)
Thecc1EG004946t1	Albino or Glassy Yellow 1 (82%T)
Thecc1EG004947t1	Ribosomal protein L7Ae/L30e/S12e/Gadd45 family protein, putative (58%P)
Thecc1EG004981t1	Leucine-rich repeat receptor protein kinase EXS, putative (67%U)
Thecc1EG004991t1	Structural molecule, putative (73%U)
Thecc1EG004992t1	S-adenosyl-L-methionine-dependent methyltransferases superfamily protein (73%T)
Thecc1EG004992t2	S-adenosyl-L-methionine-dependent methyltransferases superfamily protein (73%P)
Thecc1EG004994t1	Nulp1-type, putative (49%T)
Thecc1EG004993t1	Major facilitator superfamily protein (66%T)
Thecc1EG005116t1	Uncharacterized protein (57%P)
Thecc1EG005117t1	U-box domain-containing protein 30 (81%P)
Thecc1EG005271t1	TBP-associated factor 4-like protein (27%T)
Thecc1EG005272t1	Uncharacterized protein (54%P)
Thecc1EG005280t1	MAP kinase 4 (89%T)
Thecc1EG005281t1	Polygalacturonase, putative (77%U)
Thecc1EG005281t2	Polygalacturonase, putative (78%U)
Thecc1EG005282t1	Unknown
Thecc1EG005289t1	Quinoprotein amine dehydrogenase, beta chain-like, RIC1-like guanyl-nucleotide exchange factor (76%T)
Thecc1EG005289t2	Quinoprotein amine dehydrogenase (80%P)
Thecc1EG005289t3	Quinoprotein amine dehydrogenase, beta chain-like, RIC1-like guanyl-nucleotide exchange factor (75%T)
Thecc1EG005302t1	Receptor-like protein kinase 4 (67%P)
Thecc1EG005302t2	Receptor-like protein kinase 4 (67%P)
Thecc1EG005303t1	MATE efflux family protein (76%T)
Thecc1EG005306t1	Chromatin remodeling complex subunit (72%U)
Thecc1EG005319t1	SKP1-like protein 21 (74%P)
Thecc1EG005319t2	SKP1-like protein 21 (74%P)
Thecc1EG005319t3	SKP1-like protein 21 (74%P)
Thecc1EG005319t4	SKP1-like protein 21 (74%P)
Thecc1EG005319t5	SKP1-like protein 21 (74%P)
Thecc1EG046697t1	U-box domain-containing protein kinase family protein, putative (57%P)
Thecc1EG005328t1	Mediator of RNA polymerase II transcription subunit 12 (62%P)
Thecc1EG005328t2	Mediator of RNA polymerase II transcription subunit 12 (62%P)
Thecc1EG005328t3	Mediator of RNA polymerase II transcription subunit 12 (62%P)
Thecc1EG005369t1	Adenosine deaminases,RNA binding,RNA binding,adenosine deaminases, putative (54%T)
Thecc1EG005369t2	Adenosine deaminases,RNA binding,RNA binding,adenosine deaminases, putative (55%T)
Thecc1EG005369t3	Adenosine deaminases,RNA binding,RNA binding,adenosine deaminases, putative (55%T)
Thecc1EG005369t4	Adenosine deaminases,RNA binding,RNA binding,adenosine deaminases, putative (57%P)
Thecc1EG005370t1	Remorin family protein (70%P)
Thecc1EG005371t2	Myb domain protein 17 (68%P)
Thecc1EG005373t1	RNAhelicase-like 8 (82%T)
Thecc1EG005371t1	Myb domain protein 17 (68%P)
Thecc1EG005397t1	Digalactosyl diacylglycerol deficient 2 (75%T)
Thecc1EG005397t2	Digalactosyl diacylglycerol deficient 2 (72%P)
Thecc1EG005398t1	Uncharacterized protein
Thecc1EG005401t1	Uncharacterized protein
Thecc1EG005401t2	Uncharacterized protein
Thecc1EG005412t1	HD domain class transcription factor (84%U)
Thecc1EG005412t2	HD domain class transcription factor (85%U)
Thecc1EG005412t3	HD domain class transcription factor (87%U)
Thecc1EG005417t1	S-adenosyl-L-methionine-dependent methyltransferases superfamily protein (73%T)
Thecc1EG005417t2	S-adenosyl-L-methionine-dependent methyltransferases superfamily protein (73%T)
Thecc1EG005418t1	Cytochrome P450 87A3 (60%P)
Thecc1EG005491t1	Armadillo repeat kinesin 2 (78%T)
Thecc1EG005491t2	Armadillo repeat kinesin 2 (78%T)
Thecc1EG005491t3	Armadillo repeat kinesin 2 (78%T)
Thecc1EG005491t4	Armadillo repeat kinesin 2 (78%T)
Thecc1EG005509t2	Ku80 family protein (62%T)
Thecc1EG005509t4	Ku80 family protein (61%T)
Thecc1EG005510t1	Glutathione S-transferase zeta-class 1 (73%P)
Thecc1EG005510t2	Glutathione S-transferase zeta-class 1 (73%P)
Thecc1EG005510t3	Glutathione S-transferase zeta-class 1 (73%P)
Thecc1EG005509t1	Ku80 family protein (65%P)
Thecc1EG005509t3	Ku80 family protein (65%P)
Thecc1EG005547t1	Golgi snare 12 (92%T)
Thecc1EG005547t2	Golgi snare 12 (91%T)
Thecc1EG005557t1	Plant VAMP (vesicle-associated membrane protein) family protein (71%T)
Thecc1EG005557t2	Plant VAMP (vesicle-associated membrane protein) family protein (71%T)
Thecc1EG005558t1	Uncharacterized protein
Thecc1EG005559t1	Uncharacterized protein
Thecc1EG005560t1	Flavin-containing monooxygenase family protein FMO2, putative (55%U)
Thecc1EG005561t1	Uncharacterized protein
Thecc1EG005564t1	Bifunctional inhibitor/lipid-transfer protein/seed storage 2S albumin superfamily protein (66%P)
Thecc1EG005565t1	Uncharacterized protein
Thecc1EG005566t1	Spindle and kinetochore-associated protein 1 (75%U)
Thecc1EG005566t2	Spindle and kinetochore-associated protein 1 (68%U)
Thecc1EG005574t1	Cytidinediphosphate diacylglycerol synthase 4 (72%P)
Thecc1EG005575t1	Calmodulin-related, putative (49%P)
Thecc1EG005575t2	Calmodulin-related, putative (49%P)
Thecc1EG005581t1	Uncharacterized protein
Thecc1EG005580t1	Uncharacterized protein
Thecc1EG005597t1	Nucleotidyltransferase family protein (62%P)
Thecc1EG005597t10	Nucleotidyltransferase family protein (62%P)
Thecc1EG005597t11	Nucleotidyltransferase family protein (62%P)
Thecc1EG005597t12	Nucleotidyltransferase family protein (62%P)
Thecc1EG005597t2	Nucleotidyltransferase family protein (62%P)
Thecc1EG005597t3	Nucleotidyltransferase family protein (62%P)
Thecc1EG005597t4	Nucleotidyltransferase family protein (62%P)
Thecc1EG005597t5	Nucleotidyltransferase family protein (62%P)
Thecc1EG005597t6	Nucleotidyltransferase family protein (62%P)
Thecc1EG005597t7	Nucleotidyltransferase family protein (62%P)
Thecc1EG005597t8	Nucleotidyltransferase family protein (62%P)
Thecc1EG005597t9	Nucleotidyltransferase family protein (62%P)
Thecc1EG005597t10	Nucleotidyltransferase family protein (62%P)
Thecc1EG005597t11	Nucleotidyltransferase family protein (62%P)
Thecc1EG005597t12	Nucleotidyltransferase family protein (62%P)
Thecc1EG005601t1	C2H2-like zinc finger protein, putative (55%P)
Thecc1EG005607t2	Basic helix-loop-helix DNA-binding superfamily protein (60%P)
Thecc1EG005607t3	Basic helix-loop-helix DNA-binding superfamily protein (60%P)
Thecc1EG005608t1	Unknown
Thecc1EG005609t1	RNI-like superfamily protein (64%P)
Thecc1EG005607t1	Basic helix-loop-helix DNA-binding superfamily protein (60%P)
Thecc1EG005636t1	Histone ubiquitination proteins group (63%U)
Thecc1EG005660t1	Uncharacterized protein (43%P)
Thecc1EG005661t1	Uncharacterized protein (42%P)
Thecc1EG005657t1	Uncharacterized protein
Thecc1EG005660t2	Uncharacterized protein (43%P)
Thecc1EG005746t1	Asparagine-linked glycosylation 12 (71%P)
Thecc1EG005746t2	Asparagine-linked glycosylation 12 (75%T)
Thecc1EG005746t3	Asparagine-linked glycosylation 12 (77%T)
Thecc1EG005790t1	Unknown
Thecc1EG005791t1	ATPase, F1 complex, delta/epsilon subunit (76%T)
Thecc1EG005815t1	Transducin family protein / WD-40 repeat family protein (66%T)
Thecc1EG005815t2	Transducin family protein / WD-40 repeat family protein (73%T)
Thecc1EG005818t1	AGAMOUS-like 15, putative (50%P)
Thecc1EG005819t1	Uncharacterized protein (48%P)
Thecc1EG005821t1	Serine carboxypeptidase-like 40 (68%P)
Thecc1EG005823t1	Cc-nbs-lrr resistance protein, putative (45%U)
Thecc1EG005823t2	Cc-nbs-lrr resistance protein, putative (45%U)
Thecc1EG005823t3	Cc-nbs-lrr resistance protein, putative (45%U)
Thecc1EG005823t4	Cc-nbs-lrr resistance protein, putative (48%U)
Thecc1EG005835t1	F-box family protein with WD40/YVTN repeat doamin, putative (58%T)
Thecc1EG005835t2	F-box family protein with WD40/YVTN repeat doamin (65%T)
Thecc1EG005835t3	F-box family protein with WD40/YVTN repeat doamin, putative (56%T)
Thecc1EG005836t1	Silencing group B protein (80%U)
Thecc1EG005838t1	Uncharacterized protein (73%P)
Thecc1EG005837t1	Plasma-membrane choline transporter family protein (67%P)
Thecc1EG005837t2	Plasma-membrane choline transporter family protein (67%P)
Thecc1EG005832t3	LRR and NB-ARC domains-containing disease resistance protein, putative (43%P)
Thecc1EG005842t1	NAD(P)-binding Rossmann-fold superfamily protein (67%P)
Thecc1EG005843t1	NAD(P)-binding Rossmann-fold superfamily protein (69%T)
Thecc1EG005844t1	WD-40 repeat family protein / notchless protein, putative (82%T)
Thecc1EG005844t2	WD-40 repeat family protein / notchless protein, putative (82%T)
Thecc1EG005832t3	LRR and NB-ARC domains-containing disease resistance protein, putative (43%P)
Thecc1EG005845t1	Alpha-N-acetylglucosaminidase family / NAGLU family (72%T)
Thecc1EG005845t2	Alpha-N-acetylglucosaminidase family / NAGLU family (76%T)
Thecc1EG005846t1	Polyamine oxidase 1 (72%T)
Thecc1EG005846t2	Polyamine oxidase 1 (72%T)
Thecc1EG005832t3	LRR and NB-ARC domains-containing disease resistance protein, putative (43%P)
Thecc1EG005854t1	Cation proton exchanger, putative (53%U)
Thecc1EG005832t3	LRR and NB-ARC domains-containing disease resistance protein, putative (43%P)
Thecc1EG005853t1	F17A17.37 protein (70%U)
Thecc1EG005870t1	Actin-related protein 7 (85%T)
Thecc1EG005870t2	Actin-related protein 7 (77%T)
Thecc1EG005871t1	Unknown
Thecc1EG005872t1	Lysine decarboxylase family protein (81%P)
Thecc1EG005872t2	Lysine decarboxylase family protein (81%P)
Thecc1EG005869t1	Uncharacterized protein (43%P)
Thecc1EG005832t3	LRR and NB-ARC domains-containing disease resistance protein, putative (43%P)
Thecc1EG005928t1	Tetratricopeptide repeat-containing protein (74%P)
Thecc1EG005928t2	Tetratricopeptide repeat-containing protein (74%P)
Thecc1EG005933t1	C2 calcium/lipid-binding plant phosphoribosyltransferase family protein (69%T)
Thecc1EG005934t1	Uncharacterized protein
Thecc1EG005935t1	Urophorphyrin methylase 1 (77%P)
Thecc1EG005935t2	Urophorphyrin methylase 1 (77%P)
Thecc1EG005943t1	Emsy N Terminus/ plant Tudor-like domains-containing protein (72%P)
Thecc1EG005943t2	Emsy N Terminus/ plant Tudor-like domains-containing protein (72%P)
Thecc1EG005943t3	Emsy N Terminus/ plant Tudor-like domains-containing protein (72%P)
Thecc1EG005943t4	Emsy N Terminus/ plant Tudor-like domains-containing protein (72%P)
Thecc1EG005943t5	Emsy N Terminus/ plant Tudor-like domains-containing protein (72%P)
Thecc1EG005944t1	N-terminal asparagine amidohydrolase family protein, putative (51%P)
Thecc1EG005944t2	N-terminal asparagine amidohydrolase family protein, putative (52%T)
Thecc1EG006051t1	Exostosin family protein (64%T)
Thecc1EG006051t2	Exostosin family protein (66%P)
Thecc1EG006051t3	Exostosin family protein (66%P)
Thecc1EG006052t1	Histidine triad nucleotide-binding 2, 2 (71%P)
Thecc1EG006052t2	Histidine triad nucleotide-binding 2, 2 (71%P)
Thecc1EG006052t3	Histidine triad nucleotide-binding 2, 2 (71%P)
Thecc1EG006053t1	Sulfiredoxin (77%P)
Thecc1EG006053t2	Sulfiredoxin (77%P)
Thecc1EG006053t3	Sulfiredoxin (77%P)
Thecc1EG006054t1	Transcription activators (82%T)
Thecc1EG006058t1	Uncharacterized protein (55%P)
Thecc1EG006327t1	Erg28 like protein (69%U)
Thecc1EG006328t1	Pinin, putative-like protein (27%U)
Thecc1EG006330t1	Uncharacterized protein (52%P)
Thecc1EG006330t2	Uncharacterized protein (52%P)
Thecc1EG006331t1	CAP (Cysteine-rich secretory proteins, Antigen 5, and Pathogenesis-related 1 protein) superfamily protein (63%T)
Thecc1EG006332t1	Pathogenesis-related protein 1 (75%U)
Thecc1EG006333t1	Basic pathogenesis-related protein 1 (62%P)
Thecc1EG006334t1	Uncharacterized protein
Thecc1EG006336t1	Uncharacterized protein
Thecc1EG006335t1	Pathogenesis-related protein 1 (72%U)
Thecc1EG006354t2	Seryl-tRNA synthetase / serine--tRNA ligase (81%T)
Thecc1EG006355t1	Malate dehydrogenase (85%U)
Thecc1EG006355t2	Malate dehydrogenase (85%U)
Thecc1EG006354t1	Seryl-tRNA synthetase / serine--tRNA ligase (82%T)
Thecc1EG006451t1	Hedgehog receptor, putative (72%U)
Thecc1EG006451t2	Hedgehog receptor, putative (74%U)
Thecc1EG006451t3	Hedgehog receptor, putative (71%U)
Thecc1EG006451t4	Hedgehog receptor, putative (72%U)
Thecc1EG006451t5	Hedgehog receptor, putative (76%U)
Thecc1EG006452t1	Pentatricopeptide repeat (PPR) superfamily protein (66%T)
Thecc1EG006452t2	Pentatricopeptide repeat (PPR) superfamily protein (68%T)
Thecc1EG006451t1	Hedgehog receptor, putative (72%U)
Thecc1EG006451t2	Hedgehog receptor, putative (74%U)
Thecc1EG006451t3	Hedgehog receptor, putative (71%U)
Thecc1EG006451t4	Hedgehog receptor, putative (72%U)
Thecc1EG006451t5	Hedgehog receptor, putative (76%U)
Thecc1EG006688t1	Uncharacterized protein (59%P)
Thecc1EG006651t1	Cyclophilin-like peptidyl-prolyl cis-trans isomerase family protein (80%T)
Thecc1EG006689t1	Proline-rich protein 2 (60%P)
Thecc1EG006688t1	Uncharacterized protein (59%P)
Thecc1EG006651t1	Cyclophilin-like peptidyl-prolyl cis-trans isomerase family protein (80%T)
Thecc1EG006690t1	Translocon-associated protein subunit alpha (72%P)
Thecc1EG006690t2	Translocon-associated protein subunit alpha (72%P)
Thecc1EG006691t1	Xap5 circadian timekeeper (88%P)
Thecc1EG006691t2	Xap5 circadian timekeeper (88%P)
Thecc1EG006651t1	Cyclophilin-like peptidyl-prolyl cis-trans isomerase family protein (80%T)
Thecc1EG006694t1	Triosephosphate isomerase (81%P)
Thecc1EG006694t2	Triosephosphate isomerase (80%T)
Thecc1EG006651t1	Cyclophilin-like peptidyl-prolyl cis-trans isomerase family protein (80%T)
Thecc1EG006759t1	C globular stage, putative (50%P)
Thecc1EG006760t1	Ribosome-binding factor A family protein (70%T)
Thecc1EG006760t2	Ribosome-binding factor A family protein (70%T)
Thecc1EG006808t1	Kinesin motor family protein (76%P)
Thecc1EG006808t2	Kinesin motor family protein (76%P)
Thecc1EG006808t3	Kinesin motor family protein (76%P)
Thecc1EG006888t1	Mitochondrial transcription termination factor family protein (66%T)
Thecc1EG006888t2	Mitochondrial transcription termination factor family protein (62%P)
Thecc1EG006888t3	Mitochondrial transcription termination factor family protein (62%P)
Thecc1EG006890t1	Alpha-helical ferredoxin (88%T)
Thecc1EG006891t1	Uncharacterized protein (71%P)
Thecc1EG006889t1	Phenylalanyl-tRNA synthetase / phenylalanine--tRNA ligase, putative (86%T)
Thecc1EG006889t2	Phenylalanyl-tRNA synthetase alpha chain (76%P)
Thecc1EG006896t1	BTB/POZ domain-containing protein (65%P)
Thecc1EG006896t2	BTB/POZ domain-containing protein (65%P)
Thecc1EG006896t3	BTB/POZ domain-containing protein (65%P)
Thecc1EG006897t1	Serine/threonine-protein kinase (74%P)
Thecc1EG006895t1	Polynucleotidyl transferase, putative (57%P)
Thecc1EG006903t1	Roline-rich extensin-like receptor kinase 4 (63%P)
Thecc1EG006904t1	RAB GTPase G3F (95%T)
Thecc1EG006904t2	RAB GTPase G3F (95%T)
Thecc1EG006904t3	RAB GTPase G3F (96%T)
Thecc1EG006924t1	HSP40/DnaJ peptide-binding protein, putative (55%P)
Thecc1EG006921t1	S3 self-incompatibility locus-linked pollen 3.15 protein (68%U)
Thecc1EG006921t2	S3 self-incompatibility locus-linked pollen 3.15 protein (73%P)
Thecc1EG007003t1	Peptidyl-prolyl cis-trans isomerase / cyclophilin-40 (CYP40) / rotamase (80%T)
Thecc1EG007003t2	Peptidyl-prolyl cis-trans isomerase / cyclophilin-40 (CYP40) / rotamase (80%T)
Thecc1EG007002t1	Uncharacterized protein (64%P)
Thecc1EG007088t1	S-adenosyl-L-methionine-dependent methyltransferases superfamily protein (88%P)
Thecc1EG007088t2	S-adenosyl-L-methionine-dependent methyltransferases superfamily protein (88%P)
Thecc1EG007089t1	Uncharacterized protein
Thecc1EG007093t1	Cyclin delta-3 (78%P)
Thecc1EG007093t2	Cyclin delta-3 (78%P)
Thecc1EG007093t3	Cyclin delta-3 (78%P)
Thecc1EG007094t1	Filament-like plant protein 7, putative (57%P)
Thecc1EG007094t2	Filament-like plant protein 7, putative (57%P)
Thecc1EG046716t1	1,2-alpha-L-fucosidases (66%T)
Thecc1EG046717t1	1,2-alpha-L-fucosidases (67%P)
Thecc1EG007119t1	Mitochondrial HSO70 2 (86%T)
Thecc1EG007178t1	Transducin family protein / WD-40 repeat family protein (64%P)
Thecc1EG007119t1	Mitochondrial HSO70 2 (86%T)
Thecc1EG007300t1	Phosphatidylinositol 3- and 4-kinase family protein, ALPHA (76%T)
Thecc1EG007300t2	Phosphatidylinositol 3- and 4-kinase family protein, ALPHA (76%T)
Thecc1EG007300t3	Phosphatidylinositol 3- and 4-kinase family protein, ALPHA (76%T)
Thecc1EG007300t4	Phosphatidylinositol 3- and 4-kinase family protein, ALPHA (81%T)
Thecc1EG007300t5	Phosphatidylinositol 3- and 4-kinase family protein, ALPHA (74%T)
Thecc1EG007300t6	Phosphatidylinositol 3- and 4-kinase family protein, ALPHA (75%T)
Thecc1EG007119t1	Mitochondrial HSO70 2 (86%T)
Thecc1EG007319t1	Oligopeptide transporter 4 (75%P)
Thecc1EG007321t1	Uncharacterized protein (62%P)
Thecc1EG007321t2	Uncharacterized protein (62%P)
Thecc1EG007321t3	Uncharacterized protein (62%P)
Thecc1EG007351t1	GPI transamidase subunit PIG-U (68%T)
Thecc1EG007351t2	GPI transamidase subunit PIG-U (68%P)
Thecc1EG007351t3	GPI transamidase subunit PIG-U (69%T)
Thecc1EG007351t4	GPI transamidase subunit PIG-U (68%P)
Thecc1EG007485t1	K+ uptake permease 7 (77%T)
Thecc1EG007485t2	K+ uptake permease 7 (76%T)
Thecc1EG007682t1	Uncharacterized protein
Thecc1EG007683t1	Peroxidase superfamily protein, putative (43%T)
Thecc1EG007683t2	Peroxidase superfamily protein, putative (36%T)
Thecc1EG007685t1	Uncharacterized protein
Thecc1EG007684t1	Ribosomal protein L18e/L15 superfamily protein (80%P)
Thecc1EG007751t1	Alanyl-tRNA synthetase, putative (80%U)
Thecc1EG009119t1	ATP synthase alpha/beta family protein (89%P)
Thecc1EG009119t2	ATP synthase alpha/beta family protein (89%P)
Thecc1EG009243t1	Uncharacterized protein (21%U)
Thecc1EG010075t1	CW14 protein (67%P)
Thecc1EG010075t2	CW14 protein (62%U)
Thecc1EG010075t3	CW14 protein (67%P)
Thecc1EG010433t1	KNOTTED1-like homeobox gene 6 (70%T)
Thecc1EG010439t1	S-adenosyl-L-methionine-dependent methyltransferases superfamily protein (70%T)
Thecc1EG010440t1	Cysteine-rich RLK (RECEPTOR-like protein kinase) 2 (66%T)
Thecc1EG010440t2	Cysteine-rich RLK (RECEPTOR-like protein kinase) 2 (68%T)
Thecc1EG010440t3	Cysteine-rich RLK (RECEPTOR-like protein kinase) 2 (68%T)
Thecc1EG010440t4	Cysteine-rich RLK (RECEPTOR-like protein kinase) 2 (67%T)
Thecc1EG010442t1	Cysteine-rich RLK 3 (66%P)
Thecc1EG010442t2	Cysteine-rich RLK 3 (66%P)
Thecc1EG010442t3	Cysteine-rich RLK 3 (66%P)
Thecc1EG010476t1	Uncharacterized protein (57%P)
Thecc1EG010477t1	Anthranilate phosphoribosyltransferase, putative (76%T)
Thecc1EG010478t1	Phosphoribosyl pyrophosphate (PRPP) synthase 3 (73%T)
Thecc1EG010478t2	Phosphoribosyl pyrophosphate (PRPP) synthase 3 (72%T)
Thecc1EG010478t3	Phosphoribosyl pyrophosphate (PRPP) synthase 3 (71%T)
Thecc1EG010478t4	Phosphoribosyl pyrophosphate synthase 3 (76%P)
Thecc1EG010478t5	Phosphoribosyl pyrophosphate (PRPP) synthase 3 (71%T)
Thecc1EG010478t6	Phosphoribosyl pyrophosphate synthase 3 (76%P)
Thecc1EG010478t7	Phosphoribosyl pyrophosphate synthase 3 (76%P)
Thecc1EG010513t3	Cyclin-related, putative (56%P)
Thecc1EG010513t4	Cyclin-related, putative (56%P)
Thecc1EG010513t1	Cyclin-related, putative (56%P)
Thecc1EG010513t2	Cyclin-related, putative (56%P)
Thecc1EG010599t1	Sphere organelles protein-related, putative (48%P)
Thecc1EG010599t2	Sphere organelles protein-related, putative (48%P)
Thecc1EG010603t1	Mitogen-activated protein kinase phosphatase 1 (60%P)
Thecc1EG010603t2	Mitogen-activated protein kinase phosphatase 1 (60%P)
Thecc1EG011336t1	Glutamate receptor (66%U)
Thecc1EG011336t2	Glutamate receptor (71%U)
Thecc1EG011336t3	Glutamate receptor (67%U)
Thecc1EG011337t1	Uncharacterized protein
Thecc1EG011364t1	3'-5' exonuclease, putative (62%U)
Thecc1EG011423t1	Uncharacterized protein (39%P)
Thecc1EG011424t1	Tetratricopeptide repeat-like superfamily protein, putative (56%P)
Thecc1EG011424t2	Tetratricopeptide repeat-like superfamily protein, putative (56%P)
Thecc1EG011426t1	UDP-Glycosyltransferase superfamily protein, putative (57%P)
Thecc1EG011773t1	Kinase 2B (60%P)
Thecc1EG011774t1	Kinase 2B (74%T)
Thecc1EG011774t2	Kinase 2B (74%T)
Thecc1EG011774t3	Kinase 2B (79%T)
Thecc1EG011772t1	Calcineurin-like metallo-phosphoesterase superfamily protein (90%T)
Thecc1EG011772t2	Calcineurin-like metallo-phosphoesterase superfamily protein (90%T)
Thecc1EG011817t1	Uncharacterized protein (52%P)
Thecc1EG011818t1	Unknown
Thecc1EG011819t2	Rad23 UV excision repair protein family (70%P)
Thecc1EG011819t1	Rad23 UV excision repair protein family (69%T)
Thecc1EG011901t1	ATPase E1-E2 type family protein / haloacid dehalogenase-like hydrolase family protein (80%T)
Thecc1EG012339t1	P-loop nucleoside triphosphate hydrolases superfamily protein with CH domain, putative (56%P)
Thecc1EG012351t1	Hydroxyproline-rich glycoprotein family protein, putative (58%P)
Thecc1EG012351t2	Hydroxyproline-rich glycoprotein family protein, putative (58%P)
Thecc1EG012352t1	CRS1 / YhbY domain-containing protein (67%P)
Thecc1EG012357t1	Uncharacterized protein (77%P)
Thecc1EG012358t1	Plant synaptotagmin (75%U)
Thecc1EG012358t2	Plant synaptotagmin (71%U)
Thecc1EG012358t3	Plant synaptotagmin (75%U)
Thecc1EG012425t1	Uncharacterized protein (49%P)
Thecc1EG012484t1	NF-X-like 1 (65%T)
Thecc1EG012485t1	RING/U-box superfamily protein, putative (52%P)
Thecc1EG012485t2	RING/U-box superfamily protein, putative (52%P)
Thecc1EG012488t1	Octicosapeptide/Phox/Bem1p family protein, putative (52%P)
Thecc1EG012487t1	UDP-N-acetylglucosamine--N-acetylmuramyl-(pentapeptide) pyrophosphoryl-undecaprenol N-acetylglucosamine transferase, putative (57%P)
Thecc1EG012523t1	Phosphatase 2C family protein (67%T)
Thecc1EG012523t2	Phosphatase 2C family protein (74%T)
Thecc1EG012593t3	Peroxin 3, putative (58%T)
Thecc1EG012593t4	Peroxin 3, putative (58%T)
Thecc1EG012594t1	Steroid binding protein, putative (55%U)
Thecc1EG012595t1	AtGCP3 interacting protein 1 (79%P)
Thecc1EG012662t1	21 kDa seed protein (74%U)
Thecc1EG012746t1	H0502G05.11 protein (61%P)
Thecc1EG012747t1	Pentatricopeptide repeat (PPR) superfamily protein, putative (57%T)
Thecc1EG012902t3	Binding protein, putative (54%U)
Thecc1EG012902t4	Outer arm dynein light chain 1 protein, putative (56%P)
Thecc1EG012902t1	Binding protein, putative (54%U)
Thecc1EG012902t2	Binding protein, putative (54%U)
Thecc1EG012914t1	Unknown
Thecc1EG046738t1	TRNA synthetase beta subunit family protein (74%T)
Thecc1EG012934t1	Zinc-finger domain of monoamine-oxidase A repressor R1 (61%P)
Thecc1EG012934t2	Zinc-finger domain of monoamine-oxidase A repressor R1 (61%P)
Thecc1EG012934t3	Zinc-finger domain of monoamine-oxidase A repressor R1 (61%P)
Thecc1EG012934t4	Zinc-finger domain of monoamine-oxidase A repressor R1 (61%P)
Thecc1EG012933t1	Cofactor assembly (62%P)
Thecc1EG013012t1	B-cell receptor-associated 31-like (77%T)
Thecc1EG013099t1	Unknown
Thecc1EG013100t1	Unknown
Thecc1EG013246t1	Uncharacterized protein (62%P)
Thecc1EG013401t1	ARM repeat superfamily protein (78%P)
Thecc1EG013921t1	RINT-1 / TIP-1 family (62%T)
Thecc1EG013921t2	RINT-1 / TIP-1 family (64%T)
Thecc1EG013997t1	RING/FYVE/PHD zinc finger superfamily protein (68%P)
Thecc1EG013997t2	RING/FYVE/PHD zinc finger superfamily protein (68%P)
Thecc1EG013997t3	RING/FYVE/PHD zinc finger superfamily protein (68%P)
Thecc1EG013997t4	RING/FYVE/PHD zinc finger superfamily protein (68%P)
Thecc1EG014092t1	DNAJ heat shock N-terminal domain-containing protein, putative (57%T)
Thecc1EG014102t1	Sensory transduction histidine kinase, putative (68%U)
Thecc1EG014102t2	CCT motif-containing response regulator protein (64%P)
Thecc1EG014100t1	Polynucleotidyl transferase, putative (56%P)
Thecc1EG014263t1	3-phosphoserine phosphatase (74%T)
Thecc1EG014263t2	3-phosphoserine phosphatase (72%T)
Thecc1EG014403t1	Transducin family protein / WD-40 repeat family protein (66%P)
Thecc1EG014403t2	Transducin family protein / WD-40 repeat family protein (66%P)
Thecc1EG014405t1	Zinc finger protein, putative (47%U)
Thecc1EG014405t2	Zinc finger protein, putative (49%U)
Thecc1EG014405t3	Zinc finger protein, putative (47%U)
Thecc1EG014731t1	Polynucleotide adenylyltransferase family protein (66%T)
Thecc1EG014732t1	Phosphate transporter 3,1 (74%T)
Thecc1EG014847t1	Integrase-type DNA-binding superfamily protein, putative (45%P)
Thecc1EG014848t1	Uncharacterized protein
Thecc1EG014866t1	HAD superfamily, subfamily IIIB acid phosphatase (64%T)
Thecc1EG014867t1	U-box domain-containing protein kinase family protein (62%P)
Thecc1EG014867t2	U-box domain-containing protein kinase family protein (62%P)
Thecc1EG014983t1	FK506-binding protein, putative (51%U)
Thecc1EG014983t2	Fk506 binding protein 53, putative (51%P)
Thecc1EG014984t1	Enolase (87%T)
Thecc1EG014984t2	Enolase (90%P)
Thecc1EG014984t3	Enolase (90%P)
Thecc1EG014987t1	AT hook motif DNA-binding family protein (62%P)
Thecc1EG014988t1	Microtubule associated protein family protein (69%P)
Thecc1EG014988t4	Microtubule associated protein family protein (69%P)
Thecc1EG014988t5	Microtubule associated protein (MAP65/ASE1) family protein (71%T)
Thecc1EG014991t1	Double Clp-N motif protein (66%P)
Thecc1EG015014t1	Glycosyltransferase 18 (61%T)
Thecc1EG015015t1	DEAD-box ATP-dependent RNA helicase 7 (74%P)
Thecc1EG015016t1	Peptidase family M48 family protein, putative (59%T)
Thecc1EG015016t2	Peptidase family M48 family protein, putative (59%T)
Thecc1EG015017t1	Tetratricopeptide repeat-like superfamily protein (63%P)
Thecc1EG015017t3	Tetratricopeptide repeat-like superfamily protein (63%P)
Thecc1EG015017t2	Tetratricopeptide repeat-like superfamily protein (63%P)
Thecc1EG015234t1	Uncharacterized protein (45%T)
Thecc1EG015235t1	Keratin-associated protein 5-4 (72%P)
Thecc1EG015292t1	P-loop containing nucleoside triphosphate hydrolases superfamily protein (72%T)
Thecc1EG015293t1	SLAC1, putative (56%T)
Thecc1EG015293t2	SLAC1, putative (57%T)
Thecc1EG015293t3	SLAC1 (61%P)
Thecc1EG015504t1	SER/ARG-rich protein 34A (81%P)
Thecc1EG015503t1	Transducin/WD40 repeat-like superfamily protein, putative (55%P)
Thecc1EG015513t1	Pseudo-response regulator 5, putative (51%U)
Thecc1EG015513t2	Pseudo-response regulator 5, putative (51%U)
Thecc1EG015515t1	Late embryogenesis abundant hydroxyproline-rich glycoprotein family (72%P)
Thecc1EG015548t1	F-box protein SKIP31 (79%P)
Thecc1EG015550t1	Uncharacterized protein
Thecc1EG015551t1	Double-stranded DNA binding, putative (51%P)
Thecc1EG015582t1	RING/U-box superfamily protein (64%P)
Thecc1EG015582t2	RING/U-box superfamily protein (64%P)
Thecc1EG015584t1	NAC domain-containing protein 78, putative (47%P)
Thecc1EG015584t2	NAC domain-containing protein 78, putative (47%P)
Thecc1EG015584t3	NAC domain-containing protein 78, putative (47%P)
Thecc1EG015584t4	NAC domain-containing protein 78, putative (47%P)
Thecc1EG015634t1	GDSL-like Lipase/Acylhydrolase superfamily protein (63%T)
Thecc1EG015799t1	Regulator of nonsense transcripts 1 (86%P)
Thecc1EG015887t1	Tetratricopeptide repeat (TPR)-like superfamily protein (61%T)
Thecc1EG015888t1	Hyaluronan / mRNA binding family (61%P)
Thecc1EG015914t1	Alpha/beta-Hydrolases superfamily protein (66%P)
Thecc1EG015914t2	Alpha/beta-Hydrolases superfamily protein (66%P)
Thecc1EG015915t1	Cysteine/Histidine-rich C1 domain family protein, putative (54%P)
Thecc1EG015916t1	Tyrosine phosphatase mitochondrial 1-like protein (67%P)
Thecc1EG015916t2	Tyrosine phosphatase mitochondrial 1-like protein (67%P)
Thecc1EG015916t3	Tyrosine phosphatase mitochondrial 1-like protein (67%P)
Thecc1EG015916t4	Tyrosine phosphatase mitochondrial 1-like protein (67%P)
Thecc1EG015917t1	Tetratricopeptide repeat-like superfamily protein, putative (57%P)
Thecc1EG015917t2	Tetratricopeptide repeat-like superfamily protein, putative (57%P)
Thecc1EG015917t3	Tetratricopeptide repeat-like superfamily protein, putative (57%P)
Thecc1EG015917t4	Tetratricopeptide repeat-like superfamily protein, putative (57%P)
Thecc1EG015921t1	HOS1 (60%U)
Thecc1EG015927t1	O-fucosyltransferase family protein (60%P)
Thecc1EG015927t2	O-fucosyltransferase family protein, putative (59%T)
Thecc1EG015926t1	Myb-like transcription factor family protein (75%P)
Thecc1EG015926t2	Myb-like transcription factor family protein (75%P)
Thecc1EG015961t1	RGPR-related, putative (57%P)
Thecc1EG015961t2	RGPR-related, putative (57%P)
Thecc1EG015961t3	RGPR-related, putative (57%P)
Thecc1EG015978t1	Eukaryotic aspartyl protease family protein (66%P)
Thecc1EG015979t1	Sec14p-like phosphatidylinositol transfer family protein (66%P)
Thecc1EG015990t1	Unknown
Thecc1EG016026t1	Cupredoxin superfamily protein (81%T)
Thecc1EG016026t2	Cupredoxin superfamily protein (82%T)
Thecc1EG016032t1	Pentapeptide repeat-containing protein (78%P)
Thecc1EG016032t2	Pentapeptide repeat-containing protein (78%P)
Thecc1EG016048t1	Plant invertase/pectin methylesterase inhibitor superfamily protein, putative (57%P)
Thecc1EG016049t1	Plant invertase/pectin methylesterase inhibitor superfamily protein (63%P)
Thecc1EG016083t1	Photolyase 1 (76%T)
Thecc1EG016083t2	Photolyase 1 (76%T)
Thecc1EG016083t3	Photolyase 1 (76%T)
Thecc1EG016083t4	Photolyase 1 (72%T)
Thecc1EG016082t1	Sec1/munc18-like (SM) proteins superfamily (81%T)
Thecc1EG016082t2	Sec1/munc18-like (SM) proteins superfamily (81%T)
Thecc1EG016103t1	Armadillo repeat kinesin 3 (74%T)
Thecc1EG016104t1	Unknown
Thecc1EG016129t1	Subtilase family protein, putative (43%T)
Thecc1EG016130t1	Uncharacterized protein (51%P)
Thecc1EG016131t1	YTH family protein, putative (59%P)
Thecc1EG016131t2	YTH family protein, putative (59%P)
Thecc1EG016128t1	Subtilase family protein (60%P)
Thecc1EG016142t1	Alpha-expansin 7, putative (75%U)
Thecc1EG016143t1	Uncharacterized protein (61%P)
Thecc1EG016144t1	FIZZY-related 2 (79%T)
Thecc1EG016144t2	Fizzy-related 2 (80%P)
Thecc1EG016149t1	Uncharacterized protein (61%P)
Thecc1EG016149t2	Uncharacterized protein (61%P)
Thecc1EG016149t3	Uncharacterized protein (61%P)
Thecc1EG016149t4	Uncharacterized protein (61%P)
Thecc1EG016149t5	Uncharacterized protein (61%P)
Thecc1EG016149t6	Uncharacterized protein (61%P)
Thecc1EG016152t1	Uncharacterized protein
Thecc1EG016153t1	Phospholipase D beta 1 (73%T)
Thecc1EG016150t1	KNOTTED-like homeobox of 7 (86%P)
Thecc1EG016160t1	Unknown
Thecc1EG016161t1	TCP family transcription factor, putative (54%P)
Thecc1EG016159t1	Subtilase family protein (69%P)
Thecc1EG016173t1	Uncharacterized protein (47%P)
Thecc1EG016200t1	P-loop containing nucleoside triphosphate hydrolases superfamily protein (64%T)
Thecc1EG016201t1	Uncharacterized protein family protein (59%P)
Thecc1EG016202t1	UDP-D-glucose/UDP-D-galactose 4-epimerase 1 (89%T)
Thecc1EG016202t2	UDP-D-glucose/UDP-D-galactose 4-epimerase 1 (85%T)
Thecc1EG016203t1	Myb domain protein 3r-5, putative (43%P)
Thecc1EG016203t2	Myb domain protein 3r-5, putative (43%P)
Thecc1EG016204t1	Osmotin 34 (67%T)
Thecc1EG016212t1	Transcription initiation factor IIE subunit beta (71%P)
Thecc1EG016213t1	Uncharacterized protein (50%P)
Thecc1EG016211t1	Uncharacterized protein (19%U)
Thecc1EG016214t1	DEA(D/H)-box RNA helicase family protein (66%P)
Thecc1EG016214t2	DEA(D/H)-box RNA helicase family protein (66%P)
Thecc1EG016214t3	DEA(D/H)-box RNA helicase family protein (66%P)
Thecc1EG016214t4	DEA(D/H)-box RNA helicase family protein (66%P)
Thecc1EG016216t1	Tetraspanin10 (80%T)
Thecc1EG016223t1	Uncharacterized protein (33%P)
Thecc1EG016224t1	Myosin heavy chain-related protein, putative (57%P)
Thecc1EG016227t1	Copper transport protein family (71%P)
Thecc1EG016228t1	Glycosyltransferase (62%U)
Thecc1EG016228t2	Glycosyltransferase (63%U)
Thecc1EG016228t3	Glycosyltransferase (62%U)
Thecc1EG016242t1	Glutathione peroxidase 8 (79%T)
Thecc1EG016243t1	AT hook motif DNA-binding family protein, putative (58%P)
Thecc1EG016255t1	Mitochondrial substrate carrier family protein (60%P)
Thecc1EG016255t10	Mitochondrial substrate carrier family protein, putative (57%P)
Thecc1EG016255t11	Mitochondrial substrate carrier family protein, putative (57%P)
Thecc1EG016255t2	Mitochondrial substrate carrier family protein, putative (57%P)
Thecc1EG016255t3	Mitochondrial substrate carrier family protein, putative (57%P)
Thecc1EG016255t4	Mitochondrial substrate carrier family protein, putative (57%P)
Thecc1EG016255t5	Mitochondrial substrate carrier family protein, putative (57%P)
Thecc1EG016255t6	Mitochondrial substrate carrier family protein, putative (57%P)
Thecc1EG016255t7	Mitochondrial substrate carrier family protein, putative (57%P)
Thecc1EG016255t8	Mitochondrial substrate carrier family protein, putative (57%P)
Thecc1EG016255t9	Mitochondrial substrate carrier family protein, putative (57%P)
Thecc1EG016255t10	Mitochondrial substrate carrier family protein, putative (57%P)
Thecc1EG016255t11	Mitochondrial substrate carrier family protein, putative (57%P)
Thecc1EG016254t1	Bromo-adjacent domain-containing protein (60%P)
Thecc1EG016270t1	Signal peptide peptidase-like 2 (80%T)
Thecc1EG016270t2	Signal peptide peptidase-like 2 (80%T)
Thecc1EG016270t3	Signal peptide peptidase-like 2 (78%T)
Thecc1EG016270t4	Signal peptide peptidase-like 2 (80%T)
Thecc1EG016334t1	Monodehydroascorbate reductase 6 (77%T)
Thecc1EG016334t2	Monodehydroascorbate reductase 6 (77%T)
Thecc1EG016334t3	Monodehydroascorbate reductase 6 (77%T)
Thecc1EG016334t4	Monodehydroascorbate reductase 6 (75%T)
Thecc1EG016559t1	Cam interacting protein 111 (61%P)
Thecc1EG016559t2	Cam interacting protein 111 (61%P)
Thecc1EG016559t3	Cam interacting protein 111 (61%P)
Thecc1EG016559t4	Cam interacting protein 111 (61%P)
Thecc1EG016558t1	NDR1/HIN1-like 8, putative (59%T)
Thecc1EG016558t2	NDR1/HIN1-like 8 (62%P)
Thecc1EG016558t3	NDR1/HIN1-like 8 (62%P)
Thecc1EG016597t1	NAD(P)-binding Rossmann-fold superfamily protein (73%T)
Thecc1EG016597t2	NAD(P)-binding Rossmann-fold superfamily protein (72%T)
Thecc1EG016597t3	NAD(P)-binding Rossmann-fold superfamily protein (81%T)
Thecc1EG016598t1	Las1-like family protein, putative (50%P)
Thecc1EG016598t2	Las1-like family protein, putative (50%P)
Thecc1EG016614t2	Extra-large GTP-binding protein 3 (68%T)
Thecc1EG016614t3	Extra-large GTP-binding protein 3 (66%T)
Thecc1EG016615t1	Proteasome component (PCI) domain protein (87%T)
Thecc1EG016614t1	Extra-large GTP-binding protein 3 (66%T)
Thecc1EG016616t1	Uncharacterized protein (43%P)
Thecc1EG016617t1	ATP-dependent RNA helicase Dbp73D (73%P)
Thecc1EG016617t2	ATP-dependent RNA helicase Dbp73D (73%P)
Thecc1EG016728t1	Cyclin-dependent kinase C,1 (83%P)
Thecc1EG016728t2	Cyclin-dependent kinase C,1 (83%P)
Thecc1EG016730t1	UDP-Glycosyltransferase superfamily protein (67%T)
Thecc1EG016731t1	Kinase superfamily protein (76%T)
Thecc1EG016729t1	RINT-1 / TIP-1 family, putative (50%P)
Thecc1EG016733t1	Uncharacterized protein
Thecc1EG016734t1	Eukaryotic aspartyl protease family protein, putative (48%T)
Thecc1EG016736t1	Putrescine-binding periplasmic protein-related (62%P)
Thecc1EG016737t1	Leucine-rich repeat protein kinase family protein (78%T)
Thecc1EG016737t2	Leucine-rich repeat protein kinase family protein (82%P)
Thecc1EG016735t1	Intersectin-2 (65%P)
Thecc1EG017060t1	TPX2 family protein, putative (51%P)
Thecc1EG017060t2	TPX2 family protein, putative (51%P)
Thecc1EG017060t3	TPX2 family protein, putative (51%P)
Thecc1EG017060t4	TPX2 family protein, putative (51%P)
Thecc1EG017060t5	TPX2 family protein, putative (51%P)
Thecc1EG017061t1	Far1-related sequence 5, putative (47%P)
Thecc1EG017061t2	Far1-related sequence 5, putative (47%P)
Thecc1EG017278t1	DHHC-type zinc finger family protein (78%T)
Thecc1EG017279t1	DsRNA-binding protein 3 (67%P)
Thecc1EG017279t2	DsRNA-binding protein 3 (67%P)
Thecc1EG017279t3	DsRNA-binding protein 3 (67%P)
Thecc1EG017564t1	Suppressor of abi3-5 (66%P)
Thecc1EG017575t1	Uncharacterized protein (50%P)
Thecc1EG018071t1	Glycerol-3-phosphate acyltransferase 6 (79%P)
Thecc1EG018384t1	Uncharacterized protein (36%U)
Thecc1EG018959t1	Reversibly glycosylated polypeptide 1 (88%T)
Thecc1EG018964t1	GRAS family transcription factor (67%P)
Thecc1EG018968t1	NAD(P)-binding Rossmann-fold superfamily protein (62%T)
Thecc1EG019173t1	Unknown
Thecc1EG019183t1	Integrase-like protein (22%U)
Thecc1EG019199t1	Uncharacterized protein
Thecc1EG019200t1	Uncharacterized protein (53%U)
Thecc1EG019345t1	Uncharacterized protein (67%P)
Thecc1EG019349t1	Uncharacterized protein
Thecc1EG019350t1	MATE efflux family protein, putative (53%T)
Thecc1EG019538t1	Histone acetyltransferase of the CBP family 1, putative (53%P)
Thecc1EG019803t1	UDP-glycosyltransferase 74 F1, putative (56%T)
Thecc1EG019804t1	CBF1-interacting co-repressor CIR (60%P)
Thecc1EG019804t2	CBF1-interacting co-repressor CIR (60%P)
Thecc1EG019804t3	CBF1-interacting co-repressor CIR (60%P)
Thecc1EG019996t1	Golgi transport complex protein-related (76%P)
Thecc1EG019997t1	SKP1/ASK-interacting protein 16 (64%P)
Thecc1EG019997t2	SKP1/ASK-interacting protein 16 (61%T)
Thecc1EG019997t3	SKP1/ASK-interacting protein 16 (64%P)
Thecc1EG019997t4	SKP1/ASK-interacting protein 16 (64%P)
Thecc1EG019995t1	RNA recognition motif-containing protein, putative (48%U)
Thecc1EG020012t1	Unknown
Thecc1EG020013t2	COL domain class transcription factor (74%U)
Thecc1EG020015t1	Integral membrane HRF1 family protein (89%T)
Thecc1EG020014t1	Leucine-rich repeat (LRR) family protein, putative (45%T)
Thecc1EG020016t1	Uncharacterized protein (55%P)
Thecc1EG020016t2	Uncharacterized protein (55%P)
Thecc1EG020016t3	Uncharacterized protein (55%P)
Thecc1EG020017t1	PfkB-like carbohydrate kinase family protein (84%T)
Thecc1EG020018t1	Uncharacterized protein
Thecc1EG020054t1	Signal peptide peptidase family protein, expressed (62%U)
Thecc1EG020054t2	Signal peptide peptidase family protein, expressed (68%U)
Thecc1EG020054t3	Signal peptide peptidase-like 3 (66%T)
Thecc1EG020056t1	Importin-7, putative (87%U)
Thecc1EG020056t2	Importin-7, putative (92%U)
Thecc1EG020056t3	Importin-7, putative (91%U)
Thecc1EG020057t1	Trithorax-like protein 2 (66%P)
Thecc1EG020057t2	Trithorax-like protein 2 (66%P)
Thecc1EG020238t1	Electron transport complex protein rnfC, putative (50%P)
Thecc1EG020238t2	Electron transport complex protein rnfC, putative (50%P)
Thecc1EG020238t3	Electron transport complex protein rnfC, putative (50%P)
Thecc1EG020297t1	Uncharacterized protein
Thecc1EG020367t1	Cellulose synthase-like D1 (80%T)
Thecc1EG020471t2	Myosin XI B (68%T)
Thecc1EG020471t1	Myosin XI B (72%T)
Thecc1EG046768t1	Major facilitator superfamily protein (71%P)
Thecc1EG020582t1	Cupredoxin superfamily protein, putative (59%P)
Thecc1EG046767t1	Major facilitator superfamily protein (70%T)
Thecc1EG020757t1	Uncharacterized protein (76%P)
Thecc1EG020756t1	ARM repeat superfamily protein (72%P)
Thecc1EG020756t2	ARM repeat superfamily protein (72%P)
Thecc1EG020756t3	ARM repeat superfamily protein (72%P)
Thecc1EG020756t4	ARM repeat superfamily protein (72%P)
Thecc1EG020790t1	P-loop containing nucleoside triphosphate hydrolases superfamily protein (79%P)
Thecc1EG020790t2	P-loop containing nucleoside triphosphate hydrolases superfamily protein (79%P)
Thecc1EG020791t1	Zinc knuckle family protein, putative (43%P)
Thecc1EG020791t2	Zinc knuckle family protein, putative (43%P)
Thecc1EG020791t3	Zinc knuckle family protein, putative (43%P)
Thecc1EG020851t1	2-oxoglutarate (2OG) and Fe(II)-dependent oxygenase superfamily protein, putative (56%T)
Thecc1EG020887t1	Actin depolymerizing factor 6 (80%T)
Thecc1EG020888t1	Uncharacterized protein (72%P)
Thecc1EG020889t1	Myb domain protein 13, putative (52%P)
Thecc1EG021304t1	Uncharacterized protein
Thecc1EG021303t1	GATA transcription factor 15, putative (58%T)
Thecc1EG021305t1	Unknown
Thecc1EG021335t1	Mitochondrial import inner membrane translocase subunit Tim17/Tim22/Tim23 family protein (71%P)
Thecc1EG021335t2	Mitochondrial import inner membrane translocase subunit Tim17/Tim22/Tim23 family protein (71%P)
Thecc1EG021336t1	Xyloglucan endotransglucosylase/hydrolase family protein (75%T)
Thecc1EG021337t1	Zinc knuckle family protein (81%P)
Thecc1EG021337t2	Zinc knuckle family protein (81%P)
Thecc1EG021339t1	RNA polymerases M/15 Kd subunit (90%T)
Thecc1EG021341t1	WD40/YVTN repeat-like-containing domain,Bromodomain (62%P)
Thecc1EG021341t2	WD40/YVTN repeat-like-containing domain,Bromodomain (62%P)
Thecc1EG021341t3	WD40/YVTN repeat-like-containing domain,Bromodomain (62%P)
Thecc1EG021340t1	Uncharacterized protein
Thecc1EG021332t1	Serine/threonine-protein phosphatase 4 regulatory subunit 3 (73%P)
Thecc1EG021332t2	Serine/threonine-protein phosphatase 4 regulatory subunit 3 (73%P)
Thecc1EG021334t1	Uncharacterized protein
Thecc1EG021354t1	Enzyme inhibitor, putative-like protein (22%U)
Thecc1EG021355t1	Adenine nucleotide alpha hydrolases-like superfamily protein (74%T)
Thecc1EG021356t1	Uncharacterized protein (47%P)
Thecc1EG021357t1	Aldehyde dehydrogenase 22A1 (85%T)
Thecc1EG021332t1	Serine/threonine-protein phosphatase 4 regulatory subunit 3 (73%P)
Thecc1EG021332t2	Serine/threonine-protein phosphatase 4 regulatory subunit 3 (73%P)
Thecc1EG021334t1	Uncharacterized protein
Thecc1EG021353t1	PAPA-1-like family protein / zinc finger family protein, putative (52%P)
Thecc1EG021358t1	Nucleic acid-binding proteins superfamily (60%T)
Thecc1EG021358t2	Nucleic acid-binding proteins superfamily, putative (59%T)
Thecc1EG021358t3	Nucleic acid-binding proteins superfamily (64%P)
Thecc1EG021376t1	Uncharacterized protein
Thecc1EG021376t2	Uncharacterized protein
Thecc1EG021377t1	Pectin lyase-like superfamily protein (66%P)
Thecc1EG021377t2	Pectin lyase-like superfamily protein (66%T)
Thecc1EG021378t1	Peroxidase family protein, putative (52%T)
Thecc1EG021380t1	Unknown
Thecc1EG021381t1	GDSL-like Lipase/Acylhydrolase superfamily protein (69%P)
Thecc1EG021381t2	GDSL esterase/lipase (68%U)
Thecc1EG021382t1	Enoyl-CoA hydratase/isomerase A (75%T)
Thecc1EG021383t1	Ubiquitin-conjugating enzyme 25, putative (36%T)
Thecc1EG021384t1	Ubiquitin-conjugating enzyme 23, putative (58%P)
Thecc1EG021379t1	GDSL-like Lipase/Acylhydrolase superfamily protein (26%T)
Thecc1EG021386t1	Uncharacterized protein (79%P)
Thecc1EG021386t2	Uncharacterized protein (79%P)
Thecc1EG021386t3	Uncharacterized protein (79%P)
Thecc1EG021387t1	Ca2+-binding protein 1 (60%P)
Thecc1EG021388t1	DNA replication complex GINS protein SLD5, putative (58%P)
Thecc1EG021551t1	Nucleotide-sugar transporter family protein (86%T)
Thecc1EG021551t2	Nucleotide-sugar transporter family protein (86%T)
Thecc1EG021552t1	Uncharacterized protein (57%P)
Thecc1EG022018t1	UDP-glucuronic acid decarboxylase 1 (82%T)
Thecc1EG022018t2	UDP-glucuronic acid decarboxylase 1 (80%P)
Thecc1EG022017t1	Chloroplast-targeted copper chaperone, putative (54%U)
Thecc1EG021794t1	Pectin lyase-like superfamily protein (73%T)
Thecc1EG022099t1	GTP binding Elongation factor Tu family protein (75%T)
Thecc1EG022098t1	Glycosyl transferase (70%U)
Thecc1EG024246t1	Transmembrane amino acid transporter family protein, putative (58%P)
Thecc1EG024246t2	Transmembrane amino acid transporter family protein, putative (53%T)
Thecc1EG024246t3	Transmembrane amino acid transporter family protein, putative (53%T)
Thecc1EG024253t1	Origin recognition complex subunit 4 (69%T)
Thecc1EG024253t2	Origin recognition complex subunit 4 (69%T)
Thecc1EG024253t3	Origin recognition complex subunit 4 (71%T)
Thecc1EG024253t4	Origin recognition complex subunit 4 (70%T)
Thecc1EG024362t1	Pyruvate kinase family protein (71%T)
Thecc1EG024362t2	Pyruvate kinase family protein (70%T)
Thecc1EG024361t1	Tubulin folding cofactor B (79%T)
Thecc1EG024573t1	Ca-2+ dependent nuclease-like protein (34%T)
Thecc1EG024574t1	Uncharacterized protein (60%P)
Thecc1EG024572t1	P-loop containing nucleoside triphosphate hydrolases superfamily protein (75%T)
Thecc1EG024572t2	P-loop containing nucleoside triphosphate hydrolases superfamily protein (73%T)
Thecc1EG024577t1	Uncharacterized protein
Thecc1EG024572t1	P-loop containing nucleoside triphosphate hydrolases superfamily protein (75%T)
Thecc1EG024572t2	P-loop containing nucleoside triphosphate hydrolases superfamily protein (73%T)
Thecc1EG024576t1	Uncharacterized protein (71%P)
Thecc1EG024626t1	ARM repeat superfamily protein, putative (52%P)
Thecc1EG024626t2	ARM repeat superfamily protein, putative (52%P)
Thecc1EG024626t3	ARM repeat superfamily protein, putative (52%P)
Thecc1EG024626t4	ARM repeat superfamily protein, putative (52%P)
Thecc1EG024651t1	Insulinase (Peptidase family M16) family protein (62%T)
Thecc1EG024712t1	Uncharacterized protein (67%P)
Thecc1EG024713t1	Cellulose synthase family protein (81%T)
Thecc1EG024842t1	Basic helix-loop-helix DNA-binding superfamily protein, putative (55%P)
Thecc1EG024842t2	Basic helix-loop-helix DNA-binding superfamily protein, putative (55%P)
Thecc1EG024843t1	RAB GTPase A4D (89%T)
Thecc1EG024867t1	Rhodanese/Cell cycle control phosphatase superfamily protein (61%T)
Thecc1EG024866t1	Tubulin binding cofactor C domain-containing protein (79%T)
Thecc1EG024866t2	Tubulin binding cofactor C domain-containing protein (79%T)
Thecc1EG024872t1	D111/G-patch domain-containing protein (64%P)
Thecc1EG024873t1	Promoter-binding protein SPL9 (66%U)
Thecc1EG024871t1	STRUBBELIG-receptor family 2, putative (57%P)
Thecc1EG024889t1	Uncharacterized protein (54%P)
Thecc1EG024896t1	Uncharacterized protein (53%P)
Thecc1EG024895t1	DNA-binding bromodomain-containing protein, putative (46%P)
Thecc1EG024898t1	NAD(P)-binding Rossmann-fold superfamily protein (79%P)
Thecc1EG024898t3	NAD(P)-binding Rossmann-fold superfamily protein (79%P)
Thecc1EG024899t1	KH domain-containing protein / zinc finger family protein (66%P)
Thecc1EG024899t2	KH domain-containing protein / zinc finger family protein (66%P)
Thecc1EG024898t2	NAD(P)-binding Rossmann-fold superfamily protein (79%P)
Thecc1EG025010t1	HXXXD-type acyl-transferase family protein, putative (48%P)
Thecc1EG025011t1	Cysteine-rich RLK (RECEPTOR-like protein kinase) 8, putative (46%T)
Thecc1EG025025t1	SC35-like splicing factor 33 (77%P)
Thecc1EG025025t2	SC35-like splicing factor 33 (77%P)
Thecc1EG025025t3	SC35-like splicing factor 33 (77%P)
Thecc1EG025025t4	SC35-like splicing factor 33 (77%P)
Thecc1EG025025t5	SC35-like splicing factor 33 (77%P)
Thecc1EG025027t1	RNA binding,RNA binding (63%T)
Thecc1EG025027t2	RNA binding,RNA binding (62%T)
Thecc1EG025027t3	RNA binding,RNA binding (61%T)
Thecc1EG025028t1	Alpha/beta-Hydrolases superfamily protein, putative (36%T)
Thecc1EG025027t1	RNA binding,RNA binding (63%T)
Thecc1EG025027t2	RNA binding,RNA binding (62%T)
Thecc1EG025027t3	RNA binding,RNA binding (61%T)
Thecc1EG025029t1	Cleavage and polyadenylation specificity factor (CPSF) A subunit protein (63%T)
Thecc1EG025029t2	Cleavage and polyadenylation specificity factor (CPSF) A subunit protein (64%T)
Thecc1EG025029t3	Cleavage and polyadenylation specificity factor (CPSF) A subunit protein (63%T)
Thecc1EG025029t4	Cleavage and polyadenylation specificity factor (CPSF) A subunit protein (64%T)
Thecc1EG025062t1	Alpha/beta-Hydrolases superfamily protein, putative (57%T)
Thecc1EG025063t1	FAD-linked oxidases family protein (76%T)
Thecc1EG025063t2	FAD-linked oxidases family protein (76%T)
Thecc1EG025063t1	FAD-linked oxidases family protein (76%T)
Thecc1EG025063t2	FAD-linked oxidases family protein (76%T)
Thecc1EG025063t3	FAD-linked oxidases family protein (78%P)
Thecc1EG025111t1	Tetratricopeptide repeat-like superfamily protein, putative (58%P)
Thecc1EG025112t1	Unknown
Thecc1EG025115t1	Beta-glucosidase, putative (70%U)
Thecc1EG025114t1	AP2 domain-containing transcription factor (70%U)
Thecc1EG025184t1	Cytidine/deoxycytidylate deaminase family protein (75%T)
Thecc1EG025184t2	Cytidine/deoxycytidylate deaminase family protein (82%T)
Thecc1EG025260t1	Zinc finger CCCH domain-containing protein 33 (75%P)
Thecc1EG025260t2	Zinc finger CCCH domain-containing protein 33 (75%P)
Thecc1EG025279t1	Serine/threonine-protein kinase PBS1 (71%P)
Thecc1EG025280t3	Uncharacterized protein (69%P)
Thecc1EG025280t1	Uncharacterized protein (69%P)
Thecc1EG025280t2	Uncharacterized protein (69%P)
Thecc1EG025280t4	Uncharacterized protein (69%P)
Thecc1EG025283t1	Sterol 3beta-glucosyltransferase (71%P)
Thecc1EG025283t2	Sterol 3beta-glucosyltransferase (71%P)
Thecc1EG025283t3	Sterol 3beta-glucosyltransferase (71%P)
Thecc1EG025420t1	Unknown
Thecc1EG025421t1	Uncharacterized protein
Thecc1EG025456t9	Tetratricopeptide repeat-like superfamily protein (60%P)
Thecc1EG025457t1	NADH-ubiquinone oxidoreductase-related (78%T)
Thecc1EG025458t1	AAA-type ATPase family protein (76%T)
Thecc1EG025454t1	UDP-glycosyltransferase 73C5 (71%P)
Thecc1EG025456t1	Tetratricopeptide repeat-like superfamily protein (60%P)
Thecc1EG025456t2	Tetratricopeptide repeat (TPR)-like superfamily protein, putative (56%T)
Thecc1EG025456t3	Tetratricopeptide repeat (TPR)-like superfamily protein (61%T)
Thecc1EG025456t4	Tetratricopeptide repeat (TPR)-like superfamily protein, putative (56%T)
Thecc1EG025456t5	Tetratricopeptide repeat (TPR)-like superfamily protein, putative (56%T)
Thecc1EG025456t6	Tetratricopeptide repeat (TPR)-like superfamily protein, putative (56%T)
Thecc1EG025456t7	Tetratricopeptide repeat (TPR)-like superfamily protein, putative (56%T)
Thecc1EG025456t8	Tetratricopeptide repeat (TPR)-like superfamily protein, putative (56%T)
Thecc1EG025463t1	3'-5'-exoribonuclease family protein (61%P)
Thecc1EG025463t2	3'-5'-exoribonuclease family protein (61%P)
Thecc1EG025688t1	RING/U-box superfamily protein, putative (47%P)
Thecc1EG025689t1	Uncharacterized protein (63%P)
Thecc1EG025689t2	Uncharacterized protein (63%P)
Thecc1EG025689t3	Uncharacterized protein (63%P)
Thecc1EG025703t1	Mechanosensitive channel of small conductance-like 10 (70%P)
Thecc1EG025703t2	Mechanosensitive channel of small conductance-like 10 (70%P)
Thecc1EG025704t1	Unknown
Thecc1EG025705t1	LRR receptor-like serine/threonine-protein kinase, putative (58%P)
Thecc1EG025836t1	Polyribonucleotide nucleotidyltransferase (70%P)
Thecc1EG025836t2	Polyribonucleotide nucleotidyltransferase (70%P)
Thecc1EG025836t3	Polyribonucleotide nucleotidyltransferase (70%P)
Thecc1EG025836t4	Polyribonucleotide nucleotidyltransferase (70%P)
Thecc1EG025836t5	Polyribonucleotide nucleotidyltransferase, putative (69%T)
Thecc1EG025836t6	Polyribonucleotide nucleotidyltransferase, putative (67%T)
Thecc1EG025827t1	RNA-directed DNA polymerase (Reverse transcriptase), Ribonuclease H (66%U)
Thecc1EG026234t1	Ethylene-responsive transcription factor (63%P)
Thecc1EG026235t1	Serine-threonine protein kinase, plant-type, putative (40%U)
Thecc1EG026422t1	ARM repeat superfamily protein (69%T)
Thecc1EG026548t1	Peptidoglycan-binding LysM domain-containing protein (63%T)
Thecc1EG026548t2	Peptidoglycan-binding LysM domain-containing protein (68%T)
Thecc1EG026547t1	SNARE associated Golgi protein family (65%T)
Thecc1EG026547t2	SNARE associated Golgi protein family (67%P)
Thecc1EG026741t1	HD subdomain, putative (53%P)
Thecc1EG026741t2	HD subdomain, putative (53%P)
Thecc1EG026741t3	HD subdomain, putative (53%P)
Thecc1EG026741t4	HD subdomain, putative (53%P)
Thecc1EG026739t1	Calmodulin-binding protein, putative (46%P)
Thecc1EG026745t1	Uncharacterized protein (46%P)
Thecc1EG026745t2	Uncharacterized protein (46%P)
Thecc1EG026745t3	Uncharacterized protein (46%P)
Thecc1EG026745t4	Uncharacterized protein (46%P)
Thecc1EG026745t5	Uncharacterized protein (46%P)
Thecc1EG026745t6	Uncharacterized protein (46%P)
Thecc1EG026745t7	Uncharacterized protein (46%P)
Thecc1EG026746t1	Uncharacterized protein (58%P)
Thecc1EG026748t1	Tetratricopeptide repeat (TPR)-like superfamily protein (60%T)
Thecc1EG026749t1	Heavy metal transport/detoxification superfamily protein (63%P)
Thecc1EG026750t1	Uncharacterized protein (55%P)
Thecc1EG026751t1	Secretion-associated RAS super family 2 (95%T)
Thecc1EG026754t1	Calreticulin 1b (82%P)
Thecc1EG026754t2	Calreticulin 1b (83%T)
Thecc1EG026755t1	Inorganic H pyrophosphatase family protein (82%T)
Thecc1EG026772t1	Galactose oxidase/kelch repeat superfamily protein, putative (58%P)
Thecc1EG026772t2	Galactose oxidase/kelch repeat superfamily protein, putative (58%P)
Thecc1EG026772t3	Galactose oxidase/kelch repeat superfamily protein, putative (58%P)
Thecc1EG026773t1	Uncharacterized protein
Thecc1EG026774t2	Ferroportin protein family (70%U)
Thecc1EG026774t3	Iron-regulated protein 3 (69%P)
Thecc1EG026774t4	Iron-regulated protein 3 (69%P)
Thecc1EG026805t1	GDSL-like Lipase/Acylhydrolase superfamily protein (67%T)
Thecc1EG026806t1	Pentatricopeptide repeat (PPR) superfamily protein (66%T)
Thecc1EG026806t2	Pentatricopeptide repeat (PPR) superfamily protein (66%T)
Thecc1EG026807t1	Uncharacterized protein (50%P)
Thecc1EG026808t1	Glucose-6-phosphate 1-dehydrogenase (71%U)
Thecc1EG026808t2	Glucose-6-phosphate 1-dehydrogenase (71%U)
Thecc1EG026816t1	Global transcription factor C (71%T)
Thecc1EG026816t2	Global transcription factor C (72%T)
Thecc1EG026818t1	Global transcription factor C (75%T)
Thecc1EG026818t2	Global transcription factor C (75%T)
Thecc1EG047055t1	Glutamyl/glutaminyl-tRNA synthetase, class Ic (74%T)
Thecc1EG047056t1	Phytochrome A (85%T)
Thecc1EG027140t1	Nucleic acid binding,RNA binding (71%P)
Thecc1EG027140t2	Nucleic acid binding,RNA binding (71%T)
Thecc1EG027141t1	Uncharacterized protein (74%P)
Thecc1EG027141t2	Uncharacterized protein (74%P)
Thecc1EG026959t1	Disease resistance protein family (66%P)
Thecc1EG027144t1	Squamous cell carcinoma antigen recognized by T-cells 3 (61%P)
Thecc1EG026959t1	Disease resistance protein family (66%P)
Thecc1EG027875t1	Leucine-rich repeat protein kinase family protein, putative (57%T)
Thecc1EG027875t2	Leucine-rich repeat protein kinase family protein, putative (57%T)
Thecc1EG027875t3	Leucine-rich repeat protein kinase family protein (60%P)
Thecc1EG028206t1	Uncharacterized protein (66%P)
Thecc1EG028442t1	Cysteine-rich RLK (RECEPTOR-like protein kinase) 8 (12%T)
Thecc1EG028465t1	Uncharacterized protein
Thecc1EG028852t1	TCP-1/cpn60 chaperonin family protein (85%P)
Thecc1EG028857t1	Cell division protein ftsH, putative (79%U)
Thecc1EG028857t2	Cell division protein ftsH, putative (74%U)
Thecc1EG028857t3	Cell division protein ftsH, putative (75%U)
Thecc1EG028859t1	Mitotic phosphoprotein N' end (MPPN) family protein (74%T)
Thecc1EG028860t1	Uncharacterized protein (46%P)
Thecc1EG028888t1	Uncharacterized protein (8%U)
Thecc1EG028889t1	Unknown
Thecc1EG028887t1	Phosphatase 2C family protein (62%P)
Thecc1EG029098t1	Midasin, putative (57%U)
Thecc1EG029180t1	Tetratricopeptide repeat-like superfamily protein (68%P)
Thecc1EG029180t2	Tetratricopeptide repeat-like superfamily protein (68%P)
Thecc1EG029180t3	FLU, putative (82%U)
Thecc1EG029180t4	FLU, putative (83%U)
Thecc1EG029180t5	FLU, putative (69%U)
Thecc1EG029181t1	Uncharacterized protein (45%P)
Thecc1EG029181t2	Uncharacterized protein (45%P)
Thecc1EG029178t1	RNA-binding family protein (88%P)
Thecc1EG029299t1	Leucine-rich repeat transmembrane protein kinase (62%P)
Thecc1EG029312t1	Cyclin family protein, putative (59%T)
Thecc1EG029312t2	Cyclin family protein, putative (59%T)
Thecc1EG029313t1	Photosystem I subunit F (77%T)
Thecc1EG029318t1	ATPase E1-E2 type family protein / haloacid dehalogenase-like hydrolase family protein, putative (59%T)
Thecc1EG029332t1	DNA/RNA polymerases superfamily protein (5%T)
Thecc1EG029501t1	Cytochrome P450, family 710, subfamily A, polypeptide 1 (71%T)
Thecc1EG029511t1	NAD(P)-binding Rossmann-fold superfamily protein (72%P)
Thecc1EG029512t1	Mini-chromosome maintenance protein MCM3 (74%U)
Thecc1EG029512t2	Mini-chromosome maintenance protein MCM3 (81%U)
Thecc1EG029526t1	Glucan endo-1,3-beta-glucosidase-beta-glucanase, putative (49%P)
Thecc1EG029526t3	Glucan endo-1,3-beta-glucosidase-beta-glucanase, putative (49%P)
Thecc1EG029527t1	Uncharacterized protein (38%P)
Thecc1EG029526t2	Glucan endo-1,3-beta-glucosidase-beta-glucanase, putative (49%P)
Thecc1EG029816t1	Uncharacterized protein
Thecc1EG029818t1	MAC/Perforin domain-containing protein (66%T)
Thecc1EG029817t1	Tetratricopeptide repeat-like superfamily protein (67%P)
Thecc1EG029856t1	Concanavalin A-like lectin protein kinase family protein (71%P)
Thecc1EG029893t1	Defensin-like protein 165 (65%P)
Thecc1EG029893t2	Defensin-like protein 165 (65%P)
Thecc1EG029896t1	Transcription factor-related (79%T)
Thecc1EG029896t2	Transcription factor-related (78%T)
Thecc1EG029896t3	Transcription factor-related (76%T)
Thecc1EG029896t4	Transcription factor-related (78%T)
Thecc1EG030243t1	Glyoxalase I (83%T)
Thecc1EG030243t2	Glyoxalase I (83%T)
Thecc1EG030244t1	APS reductase 3 (73%T)
Thecc1EG030244t2	APS reductase 3 (85%T)
Thecc1EG030247t1	SKU5 similar 4 (80%T)
Thecc1EG030247t2	SKU5 similar 4 (80%T)
Thecc1EG030247t3	SKU5 similar 4 (79%T)
Thecc1EG030246t1	Endonuclease/exonuclease/phosphatase family protein (60%U)
Thecc1EG030373t1	Tonoplast dicarboxylate transporter (73%P)
Thecc1EG030373t2	Tonoplast dicarboxylate transporter (73%P)
Thecc1EG030374t1	Mo25 family protein (87%P)
Thecc1EG030408t2	ADA2 2B (69%P)
Thecc1EG030408t3	ADA2 2B (69%P)
Thecc1EG030409t1	Uncharacterized protein (38%P)
Thecc1EG030409t2	Uncharacterized protein (38%P)
Thecc1EG030409t3	Telomeric repeat binding, putative-like protein (25%U)
Thecc1EG030409t4	Uncharacterized protein (38%P)
Thecc1EG030410t1	Agenet domain-containing protein / bromo-adjacent domain-containing protein, putative (54%P)
Thecc1EG030410t2	Agenet domain-containing protein / bromo-adjacent domain-containing protein, putative (54%P)
Thecc1EG030410t3	Agenet domain-containing protein / bromo-adjacent domain-containing protein, putative (54%P)
Thecc1EG030408t1	Histone acetyltransferase complex component (72%U)
Thecc1EG030413t1	Uncharacterized protein (53%P)
Thecc1EG030414t1	Uncharacterized protein (42%P)
Thecc1EG030416t1	Far1-related sequence 10 (79%P)
Thecc1EG030416t2	Far1-related sequence 10 (79%P)
Thecc1EG030416t3	Far1-related sequence 10 (79%P)
Thecc1EG030416t4	Far1-related sequence 10 (79%P)
Thecc1EG030416t5	Far1-related sequence 10 (79%P)
Thecc1EG030416t6	Far1-related sequence 10 (79%P)
Thecc1EG030417t1	Calcium-activated outward-rectifying potassium channel, putative (59%U)
Thecc1EG030419t1	Uncharacterized protein (61%P)
Thecc1EG030420t1	Microtubule-associated proteins 70-5 (65%P)
Thecc1EG030420t2	Microtubule-associated proteins 70-5 (65%P)
Thecc1EG030421t1	Uncharacterized protein (46%P)
Thecc1EG030422t1	Pentatricopeptide (PPR) repeat-containing protein (71%T)
Thecc1EG030431t1	Unknown
Thecc1EG030432t1	Unknown
Thecc1EG030433t1	Oligopeptide transporter (87%T)
Thecc1EG030433t2	Oligopeptide transporter (82%T)
Thecc1EG030434t1	5'-AMP-activated protein kinase beta-2 subunit protein (68%T)
Thecc1EG030434t2	5'-AMP-activated protein kinase beta-2 subunit protein (74%T)
Thecc1EG030435t1	Mitochondrial acyl carrier protein 3 (63%P)
Thecc1EG030435t2	Mitochondrial acyl carrier protein 3 (63%P)
Thecc1EG030438t1	Nuclear transcription factor Y subunit B-3 (74%P)
Thecc1EG030439t1	Nudix hydrolase, putative (44%T)
Thecc1EG030439t2	Nudix hydrolase, putative (53%T)
Thecc1EG030457t1	Oligopeptide transporter 5 (63%T)
Thecc1EG030473t1	Tetratricopeptide repeat-like superfamily protein (66%P)
Thecc1EG030473t2	Tetratricopeptide repeat-like superfamily protein (66%P)
Thecc1EG030473t3	Tetratricopeptide repeat-like superfamily protein (66%P)
Thecc1EG030474t1	Uncharacterized protein
Thecc1EG030475t1	Galacturonosyltransferase 4 (71%T)
Thecc1EG030475t2	Galacturonosyltransferase 4 (71%T)
Thecc1EG030485t1	Phosphoglycerate mutase family protein (72%P)
Thecc1EG030486t1	Family of Uncharacterized protein function, putative (42%P)
Thecc1EG030486t2	Family of Uncharacterized protein function, putative (42%P)
Thecc1EG030486t3	Family of Uncharacterized protein function, putative (42%P)
Thecc1EG030486t4	Family of Uncharacterized protein function, putative (42%P)
Thecc1EG030486t5	Family of Uncharacterized protein function, putative (42%P)
Thecc1EG030486t6	Family of Uncharacterized protein function, putative (42%P)
Thecc1EG030486t7	Family of Uncharacterized protein function, putative (42%P)
Thecc1EG030622t1	Uncharacterized protein
Thecc1EG030623t1	E3 ubiquitin protein ligase upl2, putative (75%U)
Thecc1EG030623t2	E3 ubiquitin protein ligase upl2, putative (76%U)
Thecc1EG030623t3	E3 ubiquitin protein ligase upl2, putative (76%U)
Thecc1EG030759t1	Enhanced downy mildew 2, putative (49%P)
Thecc1EG030758t1	Fimbrin 1 (74%T)
Thecc1EG030839t1	F-box family protein with a domain of Uncharacterized protein function, putative (57%P)
Thecc1EG030840t1	Dihydrolipoamide succinyltransferase (69%T)
Thecc1EG030845t1	Zinc finger protein, putative (61%U)
Thecc1EG030844t1	MUTS (76%T)
Thecc1EG030848t1	Glyoxalase I (63%P)
Thecc1EG030849t1	Tetraacyldisaccharide 4'-kinase family protein, putative (50%T)
Thecc1EG030849t2	Tetraacyldisaccharide 4'-kinase family protein, putative (57%T)
Thecc1EG030850t1	Unknown
Thecc1EG030855t1	Unknown
Thecc1EG030939t1	Uncharacterized protein (25%U)
Thecc1EG030940t1	Disease resistance protein family, putative (40%P)
Thecc1EG031066t1	COBRA-like protein 10 precursor (62%T)
Thecc1EG031067t1	Thiazole biosynthetic enzyme, chloroplast (ARA6) (THI1) (THI4) (79%T)
Thecc1EG031085t1	F-box family protein-related, putative (38%P)
Thecc1EG031085t2	F-box family protein-related, putative (38%P)
Thecc1EG031084t1	Multidrug/pheromone exporter, MDR family, ABC transporter family (80%U)
Thecc1EG031088t1	Tetratricopeptide repeat-like superfamily protein, putative (52%P)
Thecc1EG031088t2	Tetratricopeptide repeat-like superfamily protein, putative (52%P)
Thecc1EG031088t4	Tetratricopeptide repeat-like superfamily protein, putative (52%P)
Thecc1EG031373t1	Transducin/WD40 repeat-like superfamily protein (65%P)
Thecc1EG031382t1	Regulator of chromosome condensation (RCC1) family protein (75%T)
Thecc1EG031385t1	LRR and NB-ARC domains-containing disease resistance-like protein (21%T)
Thecc1EG031384t1	Transcription factor TFIIIC, putative (59%P)
Thecc1EG031384t2	Transcription factor TFIIIC, putative (59%P)
Thecc1EG031544t1	Ribosomal protein S24/S35, mitochondrial (63%T)
Thecc1EG031545t1	Embryo defective 2737 (84%T)
Thecc1EG031666t1	UDP-Glycosyltransferase superfamily protein (72%P)
Thecc1EG032186t1	Uncharacterized protein (50%P)
Thecc1EG032187t1	Uncharacterized protein
Thecc1EG032188t1	Nucleolar essential protein-related (69%P)
Thecc1EG032188t2	Nucleolar essential protein-related (69%P)
Thecc1EG032188t3	Nucleolar essential protein-related (64%T)
Thecc1EG033030t1	DEA(D/H)-box RNA helicase family protein (76%T)
Thecc1EG033034t1	Uncharacterized protein
Thecc1EG033045t1	Uncharacterized protein
Thecc1EG033043t1	Unknown
Thecc1EG033044t1	Uncharacterized protein (77%P)
Thecc1EG033068t1	Uncharacterized protein (73%P)
Thecc1EG033453t1	Transcription factor jumonji domain-containing protein, putative (52%P)
Thecc1EG033453t2	Transcription factor jumonji domain-containing protein, putative (52%P)
Thecc1EG033453t3	Transcription factor jumonji domain-containing protein, putative (52%P)
Thecc1EG033453t4	Transcription factor jumonji domain-containing protein, putative (52%P)
Thecc1EG033453t5	Transcription factor jumonji domain-containing protein, putative (52%P)
Thecc1EG033453t6	Transcription factor jumonji domain-containing protein, putative (52%P)
Thecc1EG033453t7	Transcription factor jumonji domain-containing protein, putative (52%P)
Thecc1EG033453t8	Transcription factor jumonji domain-containing protein, putative (52%P)
Thecc1EG033453t9	Transcription factor jumonji domain-containing protein, putative (52%P)
Thecc1EG033582t1	S-adenosyl-L-methionine-dependent methyltransferases superfamily protein (69%T)
Thecc1EG033502t1	Uncharacterized protein (65%P)
Thecc1EG034025t1	Uncharacterized protein (45%P)
Thecc1EG034076t1	Auxin-like 1 protein (19%T)
Thecc1EG034077t1	Ornithine carbamoyltransferase (78%U)
Thecc1EG034077t2	Ornithine carbamoyltransferase (80%P)
Thecc1EG034134t1	Purple acid phosphatase 12 (73%T)
Thecc1EG034134t2	Purple acid phosphatase 10 (72%T)
Thecc1EG034135t1	Peptide transporter 5 (76%P)
Thecc1EG034136t1	Walls Are Thin 1 (82%T)
Thecc1EG034137t1	Unknown
Thecc1EG034141t1	Vacuolar proton ATPase A3 (76%T)
Thecc1EG034141t2	Vacuolar proton ATPase A2 (78%T)
Thecc1EG034141t3	Vacuolar proton ATPase A3 (75%T)
Thecc1EG034141t4	Vacuolar proton ATPase A3 (75%T)
Thecc1EG034590t1	Pyrophosphorylase 6 (75%T)
Thecc1EG034591t1	Uncharacterized protein
Thecc1EG034630t1	Branched-chain amino acid aminotransferase 5 / branched-chain amino acid transaminase 5 (BCAT5), putative (59%T)
Thecc1EG034630t2	Branched-chain amino acid aminotransferase 5 / branched-chain amino acid transaminase 5 (BCAT5), putative (55%T)
Thecc1EG034631t1	Uncharacterized protein
Thecc1EG034632t1	Branched-chain-amino-acid aminotransferase (66%U)
Thecc1EG034632t2	Branched-chain-amino-acid aminotransferase (66%U)
Thecc1EG034652t1	Integrase-type DNA-binding superfamily protein (63%P)
Thecc1EG034803t1	Squamosa promoter binding protein-like 14 (60%P)
Thecc1EG034818t1	Uncharacterized protein
Thecc1EG034819t1	RNA-binding family protein (70%P)
Thecc1EG034819t2	RNA-binding (RRM/RBD/RNP motifs) family protein (69%T)
Thecc1EG034949t1	P-loop containing nucleoside triphosphate hydrolases superfamily protein (72%P)
Thecc1EG034949t2	P-loop containing nucleoside triphosphate hydrolases superfamily protein (72%P)
Thecc1EG034949t3	P-loop containing nucleoside triphosphate hydrolases superfamily protein (72%P)
Thecc1EG034987t1	Electron carriers,protein disulfide oxidoreductases (64%P)
Thecc1EG035039t1	Histone-lysine N-methyltransferase ASHR1 (72%P)
Thecc1EG035213t1	Histone methyltransferases(H3-K4 specific),histone methyltransferases(H3-K36 specific), putative (48%P)
Thecc1EG035213t2	Histone methyltransferases(H3-K4 specific),histone methyltransferases(H3-K36 specific), putative (48%P)
Thecc1EG035213t3	Histone methyltransferases(H3-K4 specific),histone methyltransferases(H3-K36 specific), putative (48%P)
Thecc1EG035362t1	SCARECROW-like 1 (63%T)
Thecc1EG035362t2	SCARECROW-like 1 (65%T)
Thecc1EG035362t3	SCARECROW-like 1 (65%T)
Thecc1EG035364t1	Sequence-specific DNA binding transcription factors (74%T)
Thecc1EG035365t1	Mitogen-activated protein kinase kinase kinase 3, putative (38%T)
Thecc1EG035363t1	Polynucleotidyl transferase, ribonuclease H-like superfamily protein (67%T)
Thecc1EG035363t2	Polynucleotidyl transferase, ribonuclease H-like superfamily protein (64%T)
Thecc1EG035323t4	Hydrolases, acting on acid anhydrides, in phosphorus-containing anhydrides,ATP-dependent helicases,nucleic acid binding,ATP binding,RNA binding,helicases (77%T)
Thecc1EG035323t7	Hydrolases, acting on acid anhydrides, in phosphorus-containing anhydrides,ATP-dependent helicases,nucleic acid binding,ATP binding,RNA binding,helicases (75%T)
Thecc1EG035432t1	Uncharacterized protein
Thecc1EG035431t2	Auxin efflux carrier component (73%U)
Thecc1EG035323t4	Hydrolases, acting on acid anhydrides, in phosphorus-containing anhydrides,ATP-dependent helicases,nucleic acid binding,ATP binding,RNA binding,helicases (77%T)
Thecc1EG035323t7	Hydrolases, acting on acid anhydrides, in phosphorus-containing anhydrides,ATP-dependent helicases,nucleic acid binding,ATP binding,RNA binding,helicases (75%T)
Thecc1EG035498t1	Mitochondrial carrier protein, putative (67%U)
Thecc1EG035500t1	Plant U-box 29, putative (50%P)
Thecc1EG035323t4	Hydrolases, acting on acid anhydrides, in phosphorus-containing anhydrides,ATP-dependent helicases,nucleic acid binding,ATP binding,RNA binding,helicases (77%T)
Thecc1EG035323t7	Hydrolases, acting on acid anhydrides, in phosphorus-containing anhydrides,ATP-dependent helicases,nucleic acid binding,ATP binding,RNA binding,helicases (75%T)
Thecc1EG035502t1	Regulator of chromosome condensation (RCC1) family with FYVE zinc finger domain (69%T)
Thecc1EG035502t2	Regulator of chromosome condensation (RCC1) family with FYVE zinc finger domain (69%T)
Thecc1EG035502t3	Regulator of chromosome condensation (RCC1) family with FYVE zinc finger domain (78%T)
Thecc1EG035323t4	Hydrolases, acting on acid anhydrides, in phosphorus-containing anhydrides,ATP-dependent helicases,nucleic acid binding,ATP binding,RNA binding,helicases (77%T)
Thecc1EG035323t7	Hydrolases, acting on acid anhydrides, in phosphorus-containing anhydrides,ATP-dependent helicases,nucleic acid binding,ATP binding,RNA binding,helicases (75%T)
Thecc1EG035956t1	Xyloglucan:xyloglucosyl transferase 33 (66%T)
Thecc1EG035989t1	Uncharacterized protein (60%P)
Thecc1EG035988t1	Uncharacterized protein (21%U)
Thecc1EG035998t1	Nitrate transporter, putative (63%U)
Thecc1EG035997t1	Methyltransferase MT-A70 family protein (66%P)
Thecc1EG035997t2	Methyltransferase MT-A70 family protein (66%P)
Thecc1EG035997t3	Methyltransferase MT-A70 family protein (66%P)
Thecc1EG035988t1	Uncharacterized protein (21%U)
Thecc1EG036063t1	PLC-like phosphodiesterases superfamily protein (62%T)
Thecc1EG036063t2	PLC-like phosphodiesterases superfamily protein (71%T)
Thecc1EG036279t1	Non-lysosomal glucosylceramidase (65%U)
Thecc1EG036279t2	Beta-glucosidase, GBA2 type family protein (66%T)
Thecc1EG036279t3	Beta-glucosidase, GBA2 type family protein (66%T)
Thecc1EG036279t4	Beta-glucosidase, GBA2 type family protein (69%T)
Thecc1EG036281t1	Tubulin folding cofactor (73%U)
Thecc1EG036282t1	KH domain-containing protein, putative (53%P)
Thecc1EG036282t2	KH domain-containing protein, putative (53%P)
Thecc1EG036281t1	Tubulin folding cofactor (73%U)
Thecc1EG036295t1	Uncharacterized protein (57%P)
Thecc1EG036298t1	Pentatricopeptide repeat (PPR) superfamily protein, putative (51%T)
Thecc1EG036398t1	DEAD/DEAH box RNA helicase family protein, putative (55%P)
Thecc1EG036398t2	DEAD/DEAH box RNA helicase family protein, putative (55%P)
Thecc1EG036399t1	P-loop containing nucleoside triphosphate hydrolases superfamily protein (68%P)
Thecc1EG036399t2	P-loop containing nucleoside triphosphate hydrolases superfamily protein (63%T)
Thecc1EG036399t3	P-loop containing nucleoside triphosphate hydrolases superfamily protein (68%P)
Thecc1EG036399t4	P-loop containing nucleoside triphosphate hydrolases superfamily protein (68%P)
Thecc1EG036399t5	P-loop containing nucleoside triphosphate hydrolases superfamily protein (63%T)
Thecc1EG036441t1	CCHC-type integrase (86%U)
Thecc1EG036466t1	Methylthiotransferase (68%T)
Thecc1EG036467t1	C2 calcium/lipid-binding plant phosphoribosyltransferase family protein (70%T)
Thecc1EG036494t2	Major facilitator superfamily protein, putative (54%P)
Thecc1EG036494t1	Major facilitator superfamily protein, putative (54%P)
Thecc1EG036573t1	Transducin family protein / WD-40 repeat family protein (90%T)
Thecc1EG036573t2	Transducin family protein / WD-40 repeat family protein (89%T)
Thecc1EG036573t3	Transducin family protein / WD-40 repeat family protein (90%P)
Thecc1EG036573t1	Transducin family protein / WD-40 repeat family protein (90%T)
Thecc1EG036573t2	Transducin family protein / WD-40 repeat family protein (89%T)
Thecc1EG036573t3	Transducin family protein / WD-40 repeat family protein (90%P)
Thecc1EG036679t1	Uncharacterized protein (75%P)
Thecc1EG036679t2	Uncharacterized protein (75%P)
Thecc1EG036726t1	Seven transmembrane MLO family protein (64%T)
Thecc1EG036727t1	Tetratricopeptide repeat superfamily protein (74%P)
Thecc1EG036727t2	Tetratricopeptide repeat superfamily protein (74%P)
Thecc1EG036786t1	ABC1 family protein (72%T)
Thecc1EG036855t1	TATA box-binding protein associated factor 10 (81%U)
Thecc1EG036925t1	HXXXD-type acyl-transferase family protein (60%P)
Thecc1EG036926t1	Type-b response regulator, putative (48%U)
Thecc1EG036935t1	Aspartate aminotransferase (86%U)
Thecc1EG036937t1	Kinase superfamily protein (61%T)
Thecc1EG037219t1	NADP-malic enzyme 4 (83%P)
Thecc1EG037220t1	ATP-dependent protease La (LON) domain protein, putative (55%T)
Thecc1EG037220t2	ATP-dependent protease La domain protein, putative (58%P)
Thecc1EG037230t1	Haloacid dehalogenase-like hydrolase family protein (70%P)
Thecc1EG037230t2	Haloacid dehalogenase-like hydrolase family protein (70%P)
Thecc1EG037230t3	Haloacid dehalogenase-like hydrolase family protein (70%P)
Thecc1EG037230t4	Haloacid dehalogenase-like hydrolase family protein (70%P)
Thecc1EG037230t5	Haloacid dehalogenase-like hydrolase family protein (70%P)
Thecc1EG037231t1	Early nodulin-93, putative (59%P)
Thecc1EG037241t1	Uncharacterized protein (65%P)
Thecc1EG037241t2	Uncharacterized protein (65%P)
Thecc1EG037247t1	ENTH/VHS family protein (61%P)
Thecc1EG037248t1	3\'-5\' exonuclease domain-containing protein / K domain-containing protein / KH domain-containing protein (77%P)
Thecc1EG037248t2	3'-5' exonuclease domain-containing protein / K domain-containing protein / KH domain-containing protein (77%T)
Thecc1EG037248t3	3'-5' exonuclease domain-containing protein / K domain-containing protein / KH domain-containing protein (74%T)
Thecc1EG037265t1	Ferrochelatase 1 (72%P)
Thecc1EG037267t1	Mitochondrial ATP synthase subunit G protein (79%P)
Thecc1EG037268t1	KH domain-containing protein (62%P)
Thecc1EG037268t2	KH domain-containing protein (62%P)
Thecc1EG037268t3	KH domain-containing protein (62%P)
Thecc1EG037268t4	KH domain-containing protein (62%P)
Thecc1EG037269t1	NADH-ubiquinone oxidoreductase 20 kDa subunit, mitochondrial (85%T)
Thecc1EG037270t1	Phosphatase 2A, regulatory subunit PR55, BETA (80%T)
Thecc1EG037270t2	Serine/threonine protein phosphatase 2A 55 kDa regulatory subunit B beta (82%P)
Thecc1EG037270t3	Phosphatase 2A, regulatory subunit PR55, BETA (80%T)
Thecc1EG037268t2	KH domain-containing protein (62%P)
Thecc1EG037273t1	Pyridoxal phosphate phosphatase-related protein (61%P)
Thecc1EG037274t1	Homeobox gene 1, putative (55%P)
Thecc1EG037284t1	Glycine decarboxylase P-protein 1 (85%T)
Thecc1EG037290t1	Alkaline phytoceramidase (aPHC) (70%T)
Thecc1EG037291t1	Basic fibroblast growth factor receptor 1, putative (53%P)
Thecc1EG037292t1	Leucine-rich repeat transmembrane protein kinase family protein, putative (56%P)
Thecc1EG037300t1	Indeterminate(ID)-domain 7, putative (56%P)
Thecc1EG037301t1	Glycosyl hydrolases family 32 protein (65%P)
Thecc1EG037328t1	Cyclophilin-like peptidyl-prolyl cis-trans isomerase family protein (65%T)
Thecc1EG037328t2	Cyclophilin-like peptidyl-prolyl cis-trans isomerase family protein (70%P)
Thecc1EG037328t3	Cyclophilin-like peptidyl-prolyl cis-trans isomerase family protein (70%P)
Thecc1EG037328t4	Cyclophilin-like peptidyl-prolyl cis-trans isomerase family protein (70%P)
Thecc1EG037328t5	Cyclophilin-like peptidyl-prolyl cis-trans isomerase family protein (70%P)
Thecc1EG037331t1	AGC (cAMP-dependent, cGMP-dependent and protein kinase C) kinase family protein (81%T)
Thecc1EG037341t1	Light-independent protochlorophyllide reductase subunit B, putative (43%P)
Thecc1EG037342t1	Uncharacterized protein
Thecc1EG037343t1	WRKY DNA-binding protein 50, putative (55%P)
Thecc1EG037344t1	S-adenosyl-L-methionine-dependent methyltransferases superfamily protein (67%P)
Thecc1EG037346t1	Heat-shock protein, putative (67%U)
Thecc1EG037345t1	17.6 kDa class II heat shock protein (76%P)
Thecc1EG037352t1	Unknown
Thecc1EG037353t1	Pentatricopeptide repeat superfamily protein, putative (53%P)
Thecc1EG037356t1	Nitrilase/cyanide hydratase and apolipoprotein N-acyltransferase family protein (29%T)
Thecc1EG037357t1	Uncharacterized protein (63%P)
Thecc1EG037358t1	Transducin family protein / WD-40 repeat family protein (61%T)
Thecc1EG037359t1	Uncharacterized protein (58%P)
Thecc1EG037359t2	Uncharacterized protein (58%P)
Thecc1EG037360t1	Nitrilase/cyanide hydratase and apolipoprotein N-acyltransferase family protein (78%P)
Thecc1EG037364t1	Uncharacterized protein
Thecc1EG037365t1	ACT-like protein tyrosine kinase family protein (67%P)
Thecc1EG037370t1	Ribosomal protein S3 family protein (85%T)
Thecc1EG037371t1	Peroxisome biogenesis factor 10 (73%P)
Thecc1EG037374t1	Uncharacterized protein
Thecc1EG037375t1	Uncharacterized protein
Thecc1EG037376t1	Duplicated homeodomain-like superfamily protein (60%P)
Thecc1EG037373t1	Uncharacterized protein (46%P)
Thecc1EG037377t1	Myb domain protein 4, putative (51%P)
Thecc1EG037388t2	Rad7, putative (52%P)
Thecc1EG037388t3	Rad7, putative (52%P)
Thecc1EG037388t4	Rad7, putative (52%P)
Thecc1EG037388t5	Rad7, putative (52%P)
Thecc1EG037389t1	Uncharacterized protein (60%P)
Thecc1EG037390t1	YGGT family protein (61%P)
Thecc1EG037388t1	Rad7, putative (52%P)
Thecc1EG037406t1	Root-specific kinase 1 (72%P)
Thecc1EG037405t1	Unknown
Thecc1EG037411t1	BRCT domain-containing DNA repair protein (64%P)
Thecc1EG037413t1	3beta-hydroxysteroid-dehydrogenase/decarboxylase (75%T)
Thecc1EG037413t2	3beta-hydroxysteroid-dehydrogenase/decarboxylase (75%T)
Thecc1EG037413t3	3beta-hydroxysteroid-dehydrogenase/decarboxylase (72%P)
Thecc1EG037413t4	3beta-hydroxysteroid-dehydrogenase/decarboxylase (76%T)
Thecc1EG037424t1	Acyl carrier protein 1 (70%P)
Thecc1EG037441t1	Pectin methylesterase 3 (64%T)
Thecc1EG037442t1	Lysine-ketoglutarate reductase/saccharopine dehydrogenase bifunctional enzyme (71%T)
Thecc1EG037444t1	Plant invertase/pectin methylesterase inhibitor superfamily (70%T)
Thecc1EG037445t1	Pectinesterase (63%U)
Thecc1EG037478t1	Plant invertase/pectin methylesterase inhibitor superfamily protein (66%P)
Thecc1EG037480t3	Fatty acid biosynthesis 1 (78%P)
Thecc1EG037480t5	Fatty acid biosynthesis 1 (82%T)
Thecc1EG037479t1	ARM repeat superfamily protein (63%P)
Thecc1EG037479t2	ARM repeat superfamily protein (63%P)
Thecc1EG037479t3	ARM repeat superfamily protein (63%P)
Thecc1EG037479t4	ARM repeat superfamily protein (63%P)
Thecc1EG037479t5	ARM repeat superfamily protein (63%P)
Thecc1EG037539t1	Ankyrin repeat-containing, putative-like protein (34%U)
Thecc1EG037540t1	Ankyrin repeat-containing, putative-like protein (27%U)
Thecc1EG037541t1	Uncharacterized protein (43%U)
Thecc1EG037542t1	DNA repair protein rhp7, putative (51%P)
Thecc1EG037616t1	NB-ARC domain-containing disease resistance protein, putative (52%P)
Thecc1EG037617t1	Lycopene beta/epsilon cyclase protein (76%T)
Thecc1EG037639t1	CCCH-type zinc finger family protein (10%T)
Thecc1EG037639t2	CCCH-type zinc finger family protein (10%T)
Thecc1EG037639t3	CCCH-type zinc finger family protein (10%T)
Thecc1EG037639t4	CCCH-type zinc finger family protein (10%T)
Thecc1EG037649t1	Translation initiation factor SUI1 family protein (79%T)
Thecc1EG037649t2	Translation initiation factor SUI1 family protein (78%T)
Thecc1EG037659t1	Transducin family protein / WD-40 repeat family protein (82%T)
Thecc1EG037660t1	Transmembrane nine 7-like protein (20%T)
Thecc1EG037664t1	Acyl-CoA synthetase family member 4, putative (47%P)
Thecc1EG037665t1	Beta-galactosidase (75%U)
Thecc1EG037790t1	Cytochrome B5-like protein, n5,ATCB5LP,CB5LP (66%T)
Thecc1EG037792t1	Senescence/dehydration-associated protein-related (60%P)
Thecc1EG037792t2	Senescence/dehydration-associated protein-related (60%P)
Thecc1EG037789t1	Nucleotide-diphospho-sugar transferases superfamily protein (84%T)
Thecc1EG037789t2	Nucleotide-diphospho-sugar transferases superfamily protein (81%T)
Thecc1EG037797t1	Multidrug/pheromone exporter, MDR family, ABC transporter family, putative (53%U)
Thecc1EG037798t1	Histidine phosphotransfer protein (80%P)
Thecc1EG037796t1	Histidine phosphotransfer protein (80%P)
Thecc1EG047093t1	RHO-related protein from plants 9 (92%T)
Thecc1EG047094t1	CDK-activating kinase 1AT (68%T)
Thecc1EG038289t1	SWIM zinc finger family protein (77%P)
Thecc1EG038289t2	SWIM zinc finger family protein (77%P)
Thecc1EG038289t3	SWIM zinc finger family protein (77%P)
Thecc1EG038289t4	SWIM zinc finger family protein (77%P)
Thecc1EG038289t5	SWIM zinc finger family protein (77%P)
Thecc1EG038289t6	SWIM zinc finger family protein (77%P)
Thecc1EG038301t1	CTC-interacting domain 5, putative (47%P)
Thecc1EG038301t2	CTC-interacting domain 5, putative (47%P)
Thecc1EG038301t3	CTC-interacting domain 5, putative (47%P)
Thecc1EG038303t1	Pentatricopeptide repeat-containing protein (60%P)
Thecc1EG038303t2	Pentatricopeptide repeat-containing protein (60%P)
Thecc1EG038305t1	SPOC domain / Transcription elongation factor S-II protein, putative (47%P)
Thecc1EG038305t2	SPOC domain / Transcription elongation factor S-II protein, putative (47%P)
Thecc1EG038402t1	Multipolar spindle 1, putative (53%T)
Thecc1EG038402t2	Multipolar spindle 1, putative (57%P)
Thecc1EG038402t3	Multipolar spindle 1, putative (57%P)
Thecc1EG038402t4	Multipolar spindle 1, putative (57%P)
Thecc1EG038403t1	MIF4G domain-containing protein / MA3 domain-containing protein (64%T)
Thecc1EG038431t1	Autophagy-related protein 11 (63%T)
Thecc1EG038852t1	Uncharacterized protein
Thecc1EG038853t1	Uncharacterized protein (65%P)
Thecc1EG038834t1	Adenosylmethionine-8-amino-7-oxononanoate transaminases (65%T)
Thecc1EG039651t1	Uncharacterized protein (46%U)
Thecc1EG040406t1	Alpha/beta-Hydrolases superfamily protein (72%T)
Thecc1EG040407t1	Emsy N Terminus/ plant Tudor-like domains-containing protein (74%P)
Thecc1EG040407t2	Emsy N Terminus/ plant Tudor-like domains-containing protein (74%P)
Thecc1EG040407t3	Emsy N Terminus/ plant Tudor-like domains-containing protein (74%P)
Thecc1EG040407t4	Emsy N Terminus/ plant Tudor-like domains-containing protein (74%P)
Thecc1EG040407t5	Emsy N Terminus/ plant Tudor-like domains-containing protein (74%P)
Thecc1EG040407t6	Emsy N Terminus/ plant Tudor-like domains-containing protein (74%P)
Thecc1EG040407t7	Emsy N Terminus/ plant Tudor-like domains-containing protein (74%P)
Thecc1EG040351t1	Beta-glucosidase 17 (62%P)
Thecc1EG040456t1	Actin-related protein 4 (81%T)
Thecc1EG040456t2	Actin-related protein 4 (84%P)
Thecc1EG040504t1	AMP-dependent synthetase and ligase family protein (71%P)
Thecc1EG040567t1	Glycosyl hydrolase of Uncharacterized protein function (DUF1680), putative (67%T)
Thecc1EG040567t2	Glycosyl hydrolase of Uncharacterized protein function (DUF1680), putative (67%T)
Thecc1EG040576t1	AP2 domain-containing transcription factor (77%U)
Thecc1EG040575t1	Uncharacterized protein
Thecc1EG040970t1	Translation initiation factor eif-2b gamma subunit (74%P)
Thecc1EG041062t1	Seven transmembrane MLO family protein (76%P)
Thecc1EG041062t2	Seven transmembrane MLO family protein (76%P)
Thecc1EG041063t1	Unknown
Thecc1EG041077t1	Uncharacterized protein (55%P)
Thecc1EG041078t1	GTP binding Elongation factor Tu family protein (96%T)
Thecc1EG041088t1	RNAligase (69%T)
Thecc1EG041088t2	RNAligase (73%P)
Thecc1EG041096t1	Unknown
Thecc1EG041095t1	Uncharacterized protein
Thecc1EG041157t1	Spc97 / Spc98 family of spindle pole body component, putative (50%P)
Thecc1EG041157t2	Spc97 / Spc98 family of spindle pole body component, putative (50%P)
Thecc1EG041157t3	Spc97 / Spc98 family of spindle pole body component, putative (50%P)
Thecc1EG041157t4	Spc97 / Spc98 family of spindle pole body component, putative (50%P)
Thecc1EG041162t1	ABA aldehyde oxidase (63%U)
Thecc1EG041166t1	Structural maintenance of chromosomes (SMC) family protein (72%T)
Thecc1EG041166t2	Structural maintenance of chromosomes (SMC) family protein (72%T)
Thecc1EG041172t1	Ubiquitin-specific protease 12 (84%T)
Thecc1EG041172t2	Ubiquitin-specific protease 13 (85%T)
Thecc1EG041185t1	Uncharacterized protein (64%P)
Thecc1EG041185t2	Uncharacterized protein (64%P)
Thecc1EG041186t1	RING-H2 group F2A (67%P)
Thecc1EG041186t2	RING-H2 group F2A (67%P)
Thecc1EG041246t1	Transcription factor-related, putative (53%P)
Thecc1EG041246t2	Transcription factor-related, putative (53%P)
Thecc1EG041266t1	Histone deacetylase 8 (71%P)
Thecc1EG041266t2	Histone deacetylase 8 (71%P)
Thecc1EG041266t3	Histone deacetylase 8 (71%P)
Thecc1EG041266t4	Histone deacetylase 8 (71%P)
Thecc1EG041266t5	Histone deacetylase 8 (72%T)
Thecc1EG041266t6	Histone deacetylase 8 (71%P)
Thecc1EG041266t7	Histone deacetylase 8 (71%P)
Thecc1EG041340t1	Bifunctional nitrilase/nitrile hydratase NIT4 (75%P)
Thecc1EG041340t2	Nitrilase 4 (74%T)
Thecc1EG041511t1	Uncharacterized protein
Thecc1EG041512t1	Uncharacterized protein
Thecc1EG041513t1	MORN repeat-containing protein (66%P)
Thecc1EG041513t2	MORN repeat-containing protein (66%P)
Thecc1EG041514t1	Uncharacterized protein
Thecc1EG041517t1	Histone deacetylase 2C, putative (47%P)
Thecc1EG041517t2	Histone deacetylase 2C, putative (47%P)
Thecc1EG041517t3	Histone deacetylase 2C, putative (47%P)
Thecc1EG041517t4	Histone deacetylase 2C, putative (47%P)
Thecc1EG041518t2	Zinc finger C-x8-C-x5-C-x3-H type family protein (73%P)
Thecc1EG041518t3	Zinc finger C-x8-C-x5-C-x3-H type family protein (73%P)
Thecc1EG041518t1	Zinc finger C-x8-C-x5-C-x3-H type family protein (73%P)
Thecc1EG041592t1	Glutamine-dependent asparagine synthase 1 (89%T)
Thecc1EG041593t1	Uncharacterized protein (70%P)
Thecc1EG041797t1	Binding protein, putative (76%U)
Thecc1EG041797t2	Binding protein, putative (76%U)
Thecc1EG041797t3	Binding protein, putative (74%U)
Thecc1EG041798t1	ZRT/IRT-like protein 2 (72%P)
Thecc1EG041798t2	ZRT/IRT-like protein 2 (72%P)
Thecc1EG041880t1	Histone superfamily protein (100%T)
Thecc1EG041882t1	Uncharacterized protein (77%P)
Thecc1EG041882t2	Uncharacterized protein (77%P)
Thecc1EG041882t3	Uncharacterized protein (77%P)
Thecc1EG041882t4	Uncharacterized protein (77%P)
Thecc1EG041881t1	ACT domain-containing protein (72%P)
Thecc1EG041881t2	ACT domain-containing protein (72%P)
Thecc1EG042011t1	C2H2 zinc-finger protein SERRATE (70%P)
Thecc1EG042013t1	Uncharacterized protein
Thecc1EG042009t2	FAR1-related sequence 3 (68%T)
Thecc1EG042009t3	Far1-related sequence 3 (71%P)
Thecc1EG042011t2	C2H2 zinc-finger protein SERRATE (70%P)
Thecc1EG042012t1	Myb domain protein 36, putative (55%P)
Thecc1EG042268t1	P-loop containing nucleoside triphosphate hydrolases superfamily protein (64%P)
Thecc1EG042268t2	P-loop containing nucleoside triphosphate hydrolases superfamily protein (64%P)
Thecc1EG042268t3	P-loop containing nucleoside triphosphate hydrolases superfamily protein (64%P)
Thecc1EG042268t4	P-loop containing nucleoside triphosphate hydrolases superfamily protein (64%P)
Thecc1EG042268t5	P-loop containing nucleoside triphosphate hydrolases superfamily protein (64%P)
Thecc1EG042268t6	P-loop containing nucleoside triphosphate hydrolases superfamily protein (64%P)
Thecc1EG042268t7	P-loop containing nucleoside triphosphate hydrolases superfamily protein (64%P)
Thecc1EG042268t8	P-loop containing nucleoside triphosphate hydrolases superfamily protein (64%P)
Thecc1EG042268t9	P-loop containing nucleoside triphosphate hydrolases superfamily protein (64%P)
Thecc1EG042299t1	Unknown
Thecc1EG042300t1	Pathogenesis-related genes transcriptional activator PTI6, putative (47%P)
Thecc1EG042310t1	Ribosomal protein L16p/L10e family protein (89%T)
Thecc1EG042309t1	Leucine-rich repeat protein kinase family protein (68%T)
Thecc1EG042309t2	Leucine-rich repeat protein kinase family protein (68%T)
Thecc1EG042315t1	ABC transporter of the mitochondrion 3 (74%T)
Thecc1EG042315t2	ABC transporter of the mitochondrion 3 (79%P)
Thecc1EG042315t3	ABC transporter of the mitochondrion 3 (79%P)
Thecc1EG042316t1	NAD(P)H-quinone oxidoreductase subunit N (80%P)
Thecc1EG042318t1	Cytochrome P450 (73%P)
Thecc1EG042319t1	VIRB2-interacting protein 2, putative (36%T)
Thecc1EG042320t1	Uncharacterized protein (67%P)
Thecc1EG042322t1	Fragile histidine triad (69%P)
Thecc1EG042322t2	Fragile histidine triad (69%P)
Thecc1EG042323t1	Uncharacterized protein
Thecc1EG046937t1	Coiled-coil domain-containing protein 109A (71%P)
Thecc1EG046937t2	Coiled-coil domain-containing protein 109A (71%P)
Thecc1EG042329t1	DNAse I-like superfamily protein (2%T)
